# Supplementary material for: Hemispheric Asymmetry in the Genetic Overlap between Schizophrenia and White Matter Microstructure
Source: Cyborg Bionic Syst. 2026 Jan 9;7:0451. doi: 10.34133/cbsystems.0451 (PMC12783525; doi:10.34133/cbsystems.0451)
Supplement: Supplementary 1 — Figs. S1 to S21 Tables S1 to S54 [file cbsystems.0451.f1.zip]

Archive with 2 entries (2 files):
- Supplementary Materials.docx
- Supplementary Tables.xlsx
