# Supplementary material for: Hemispheric Asymmetry in the Genetic Overlap between Schizophrenia and White Matter Microstructure
Source: Cyborg Bionic Syst. 2026 Jan 9;7:0451. doi: 10.34133/cbsystems.0451 (PMC12783525; doi:10.34133/cbsystems.0451)
Supplement: Supplementary 1 — Figs. S1 to S21 Tables S1 to S54 [file cbsystems.0451.f1.zip › Supplementary Tables.xlsx]

## Sheet: Catalog
Supplementary Tables
Table S1. White matter microstructure phenotypes of interest.
Table S2. Distinct loci associated with schizophrenia conditioned on white matter fractional anisotropy.
Table S3. Distinct loci associated with schizophrenia conditioned on white matter mean diffusivity.
Table S4. Distinct loci associated with schizophrenia conditioned on white matter λ1.
Table S5. Distinct loci associated with schizophrenia conditioned on white matter λ2.
Table S6. Distinct loci associated with schizophrenia conditioned on white matter λ3.
Table S7. Distinct loci associated with white matter fractional anisotropy conditioned on schizophrenia.
Table S8. Distinct loci associated with white matter mean diffusivity conditioned on schizophrenia.
Table S9. Distinct loci associated with white matter λ1 conditioned on schizophrenia.
Table S10. Distinct loci associated with white matter λ2 conditioned on schizophrenia.
Table S11. Distinct loci associated with white matter λ3 conditioned on schizophrenia.
Table S12. Genomic loci associated with schizophrenia conditioned on white matter fractional anisotropy at condFDR < 0.01.
Table S13. Genomic loci associated with schizophrenia conditioned on white matter mean diffusivity at condFDR < 0.01.
Table S14. Genomic loci associated with schizophrenia conditioned on white matter λ1 at condFDR < 0.01.
Table S15. Genomic loci associated with schizophrenia conditioned on white matter λ2 at condFDR < 0.01.
Table S16. Genomic loci associated with schizophrenia conditioned on white matter λ3 at condFDR < 0.01.
Table S17. Genomic loci associated with white matter fractional anisotropy conditioned on schizophrenia at condFDR < 0.01.
Table S18. Genomic loci associated with white matter mean diffusivity conditioned on schizophrenia at condFDR < 0.01.
Table S19. Genomic loci associated with white matter λ1 conditioned on schizophrenia at condFDR < 0.01.
Table S20. Genomic loci associated with white matter λ2 conditioned on schizophrenia at condFDR < 0.01.
Table S21. Genomic loci associated with white matter λ3 conditioned on schizophrenia at condFDR < 0.01.
Table S22. Genomic loci shared between schizophrenia and white matter fractional anisotropy at conjFDR < 0.05.
Table S23. Genomic loci shared between schizophrenia and white matter mean diffusivity at conjFDR < 0.05.
Table S24. Genomic loci shared between schizophrenia and white matter λ1 at conjFDR < 0.05.
Table S25. Genomic loci shared between schizophrenia and white matter λ2 at conjFDR < 0.05.
Table S26. Genomic loci shared between schizophrenia and white matter λ3 at conjFDR < 0.05.
Table S27. Distinct loci shared between schizophrenia and white matter fractional anisotropy.
Table S28. Distinct loci shared between schizophrenia and white matter mean diffusivity.
Table S29. Distinct loci shared between schizophrenia and white matter λ1.
Table S30. Distinct loci shared between schizophrenia and white matter λ2.
Table S31. Distinct loci shared between schizophrenia and white matter λ3.
Table S32. Distinct loci shared between schizophrenia and five DTI parameters of white matter.
Table S33. Genes mapped by candidate SNPs with conjFDR < 0.1 shared between schizophrenia and white matter fractional anisotropy.
Table S34. Genes mapped by candidate SNPs with conjFDR < 0.1 shared between schizophrenia and white matter mean diffusivity.
Table S35. Genes mapped by candidate SNPs with conjFDR < 0.1 shared between schizophrenia and white matter λ1.
Table S36. Genes mapped by candidate SNPs with conjFDR < 0.1 shared between schizophrenia and white matter λ2.
Table S37. Genes mapped by candidate SNPs with conjFDR < 0.1 shared between schizophrenia and white matter λ3.
Table S38. Candidate SNPs shared between schizophrenia and white matter fractional anisotropy with conjFDR < 0.1.
Table S39. Candidate SNPs shared between schizophrenia and white matter mean diffusivity with conjFDR < 0.1.
Table S40. Candidate SNPs shared between schizophrenia and white matter λ1 with conjFDR < 0.1.
Table S41. Candidate SNPs shared between schizophrenia and white matter λ2 with conjFDR < 0.1.
Table S42. Candidate SNPs shared between schizophrenia and white matter λ3 with conjFDR < 0.1.
Table S43. Significant enriched biological processes among genes shared between schizophrenia and white matter fractional anisotropy.
Table S44. Significant enriched biological processes among genes shared between schizophrenia and white matter mean diffusivity.
Table S45. Significant enriched biological processes among genes shared between schizophrenia and white matter λ1.
Table S46. Significant enriched biological processes among genes shared between schizophrenia and white matter λ2.
Table S47. Significant enriched biological processes among genes shared between schizophrenia and white matter λ3.
Table S48. Candidate risk genes revealed by colocalization analysis of loci shared between schizophrenia and white matter microstructure.
Table S49. The association between the expression of shared genes identified by conjFDR and both schizophrenia and white matter microstructure.
Table S50. Drug-gene interactions for genes shared between schizophrenia and white matter microstructure.
Table S51. The global genetic correlations between schizophrenia and microstructure of 48 white matter tracts.
Table S52. The local genetic correlations between schizophrenia and white matter microstructure.
Table S53. Reproducibility of shared loci between our study and Parker et al.
Table S54. Sample characteristics of European datasets.

## Sheet: Table S1
Table S1. White matter microstructure phenotypes of interest.
Pheno	UKB ID	IDP short name	IDP abbreviation	IDP description
1452	25056	IDP_dMRI_TBSS_FA_Middle_cerebellar_peduncle	MCP	Mean FA in middle cerebellar peduncle on FA skeleton (from dMRI data)
1453	25057	IDP_dMRI_TBSS_FA_Pontine_crossing_tract	PCT	Mean FA in pontine crossing tract on FA skeleton (from dMRI data)
1454	25058	IDP_dMRI_TBSS_FA_Genu_of_corpus_callosum	GCC	Mean FA in genu of corpus callosum on FA skeleton (from dMRI data)
1455	25059	IDP_dMRI_TBSS_FA_Body_of_corpus_callosum	BCC	Mean FA in body of corpus callosum on FA skeleton (from dMRI data)
1456	25060	IDP_dMRI_TBSS_FA_Splenium_of_corpus_callosum	SCC	Mean FA in splenium of corpus callosum on FA skeleton (from dMRI data)
1457	25061	IDP_dMRI_TBSS_FA_Fornix	FX	Mean FA in fornix on FA skeleton (from dMRI data)
1458	25062	IDP_dMRI_TBSS_FA_Corticospinal_tract_R	CST_R	Mean FA in corticospinal tract (right) on FA skeleton (from dMRI data)
1459	25063	IDP_dMRI_TBSS_FA_Corticospinal_tract_L	CST_L	Mean FA in corticospinal tract (left) on FA skeleton (from dMRI data)
1460	25064	IDP_dMRI_TBSS_FA_Medial_lemniscus_R	ML_R	Mean FA in medial lemniscus (right) on FA skeleton (from dMRI data)
1461	25065	IDP_dMRI_TBSS_FA_Medial_lemniscus_L	ML_L	Mean FA in medial lemniscus (left) on FA skeleton (from dMRI data)
1462	25066	IDP_dMRI_TBSS_FA_Inferior_cerebellar_peduncle_R	ICP_R	Mean FA in inferior cerebellar peduncle (right) on FA skeleton (from dMRI data)
1463	25067	IDP_dMRI_TBSS_FA_Inferior_cerebellar_peduncle_L	ICP_L	Mean FA in inferior cerebellar peduncle (left) on FA skeleton (from dMRI data)
1464	25068	IDP_dMRI_TBSS_FA_Superior_cerebellar_peduncle_R	SCP_R	Mean FA in superior cerebellar peduncle (right) on FA skeleton (from dMRI data)
1465	25069	IDP_dMRI_TBSS_FA_Superior_cerebellar_peduncle_L	SCP_L	Mean FA in superior cerebellar peduncle (left) on FA skeleton (from dMRI data)
1466	25070	IDP_dMRI_TBSS_FA_Cerebral_peduncle_R	CP_R	Mean FA in cerebral peduncle (right) on FA skeleton (from dMRI data)
1467	25071	IDP_dMRI_TBSS_FA_Cerebral_peduncle_L	CP_L	Mean FA in cerebral peduncle (left) on FA skeleton (from dMRI data)
1468	25072	IDP_dMRI_TBSS_FA_Anterior_limb_of_internal_capsule_R	ALIC_R	Mean FA in anterior limb of internal capsule (right) on FA skeleton (from dMRI data)
1469	25073	IDP_dMRI_TBSS_FA_Anterior_limb_of_internal_capsule_L	ALIC_L	Mean FA in anterior limb of internal capsule (left) on FA skeleton (from dMRI data)
1470	25074	IDP_dMRI_TBSS_FA_Posterior_limb_of_internal_capsule_R	PLIC_R	Mean FA in posterior limb of internal capsule (right) on FA skeleton (from dMRI data)
1471	25075	IDP_dMRI_TBSS_FA_Posterior_limb_of_internal_capsule_L	PLIC_L	Mean FA in posterior limb of internal capsule (left) on FA skeleton (from dMRI data)
1472	25076	IDP_dMRI_TBSS_FA_Retrolenticular_part_of_internal_capsule_R	RLIC_R	Mean FA in retrolenticular part of internal capsule (right) on FA skeleton (from dMRI data)
1473	25077	IDP_dMRI_TBSS_FA_Retrolenticular_part_of_internal_capsule_L	RLIC_L	Mean FA in retrolenticular part of internal capsule (left) on FA skeleton (from dMRI data)
1474	25078	IDP_dMRI_TBSS_FA_Anterior_corona_radiata_R	ACR_R	Mean FA in anterior corona radiata (right) on FA skeleton (from dMRI data)
1475	25079	IDP_dMRI_TBSS_FA_Anterior_corona_radiata_L	ACR_L	Mean FA in anterior corona radiata (left) on FA skeleton (from dMRI data)
1476	25080	IDP_dMRI_TBSS_FA_Superior_corona_radiata_R	SCR_R	Mean FA in superior corona radiata (right) on FA skeleton (from dMRI data)
1477	25081	IDP_dMRI_TBSS_FA_Superior_corona_radiata_L	SCR_L	Mean FA in superior corona radiata (left) on FA skeleton (from dMRI data)
1478	25082	IDP_dMRI_TBSS_FA_Posterior_corona_radiata_R	PCR_R	Mean FA in posterior corona radiata (right) on FA skeleton (from dMRI data)
1479	25083	IDP_dMRI_TBSS_FA_Posterior_corona_radiata_L	PCR_L	Mean FA in posterior corona radiata (left) on FA skeleton (from dMRI data)
1480	25084	IDP_dMRI_TBSS_FA_Posterior_thalamic_radiation_R	PTR_R	Mean FA in posterior thalamic radiation (right) on FA skeleton (from dMRI data)
1481	25085	IDP_dMRI_TBSS_FA_Posterior_thalamic_radiation_L	PTR_L	Mean FA in posterior thalamic radiation (left) on FA skeleton (from dMRI data)
1482	25086	IDP_dMRI_TBSS_FA_Sagittal_stratum_R	SS_R	Mean FA in sagittal stratum (right) on FA skeleton (from dMRI data)
1483	25087	IDP_dMRI_TBSS_FA_Sagittal_stratum_L	SS_L	Mean FA in sagittal stratum (left) on FA skeleton (from dMRI data)
1484	25088	IDP_dMRI_TBSS_FA_External_capsule_R	EC_R	Mean FA in external capsule (right) on FA skeleton (from dMRI data)
1485	25089	IDP_dMRI_TBSS_FA_External_capsule_L	EC_L	Mean FA in external capsule (left) on FA skeleton (from dMRI data)
1486	25090	IDP_dMRI_TBSS_FA_Cingulum_cingulate_gyrus_R	CCG_R	Mean FA in cingulum cingulate gyrus (right) on FA skeleton (from dMRI data)
1487	25091	IDP_dMRI_TBSS_FA_Cingulum_cingulate_gyrus_L	CCG_L	Mean FA in cingulum cingulate gyrus (left) on FA skeleton (from dMRI data)
1488	25092	IDP_dMRI_TBSS_FA_Cingulum_hippocampus_R	CH_R	Mean FA in cingulum hippocampus (right) on FA skeleton (from dMRI data)
1489	25093	IDP_dMRI_TBSS_FA_Cingulum_hippocampus_L	CH_L	Mean FA in cingulum hippocampus (left) on FA skeleton (from dMRI data)
1490	25094	IDP_dMRI_TBSS_FA_Fornix_cres+Stria_terminalis_R	FXC+ST_R	Mean FA in fornix cres+stria terminalis (right) on FA skeleton (from dMRI data)
1491	25095	IDP_dMRI_TBSS_FA_Fornix_cres+Stria_terminalis_L	FXC+ST_L	Mean FA in fornix cres+stria terminalis (left) on FA skeleton (from dMRI data)
1492	25096	IDP_dMRI_TBSS_FA_Superior_longitudinal_fasciculus_R	SLF_R	Mean FA in superior longitudinal fasciculus (right) on FA skeleton (from dMRI data)
1493	25097	IDP_dMRI_TBSS_FA_Superior_longitudinal_fasciculus_L	SLF_L	Mean FA in superior longitudinal fasciculus (left) on FA skeleton (from dMRI data)
1494	25098	IDP_dMRI_TBSS_FA_Superior_fronto-occipital_fasciculus_R	SFO_R	Mean FA in superior fronto-occipital fasciculus (right) on FA skeleton (from dMRI data)
1495	25099	IDP_dMRI_TBSS_FA_Superior_fronto-occipital_fasciculus_L	SFO_L	Mean FA in superior fronto-occipital fasciculus (left) on FA skeleton (from dMRI data)
1496	25100	IDP_dMRI_TBSS_FA_Uncinate_fasciculus_R	UNC_R	Mean FA in uncinate fasciculus (right) on FA skeleton (from dMRI data)
1497	25101	IDP_dMRI_TBSS_FA_Uncinate_fasciculus_L	UNC_L	Mean FA in uncinate fasciculus (left) on FA skeleton (from dMRI data)
1498	25102	IDP_dMRI_TBSS_FA_Tapetum_R	TAP_R	Mean FA in tapetum (right) on FA skeleton (from dMRI data)
1499	25103	IDP_dMRI_TBSS_FA_Tapetum_L	TAP_L	Mean FA in tapetum (left) on FA skeleton (from dMRI data)
1602	25104	IDP_dMRI_TBSS_MD_Middle_cerebellar_peduncle	MCP	Mean MD in middle cerebellar peduncle on FA skeleton (from dMRI data)
1603	25105	IDP_dMRI_TBSS_MD_Pontine_crossing_tract	PCT	Mean MD in pontine crossing tract on FA skeleton (from dMRI data)
1604	25106	IDP_dMRI_TBSS_MD_Genu_of_corpus_callosum	GCC	Mean MD in genu of corpus callosum on FA skeleton (from dMRI data)
1605	25107	IDP_dMRI_TBSS_MD_Body_of_corpus_callosum	BCC	Mean MD in body of corpus callosum on FA skeleton (from dMRI data)
1606	25108	IDP_dMRI_TBSS_MD_Splenium_of_corpus_callosum	SCC	Mean MD in splenium of corpus callosum on FA skeleton (from dMRI data)
1607	25109	IDP_dMRI_TBSS_MD_Fornix	FX	Mean MD in fornix on FA skeleton (from dMRI data)
1608	25110	IDP_dMRI_TBSS_MD_Corticospinal_tract_R	CST_R	Mean MD in corticospinal tract (right) on FA skeleton (from dMRI data)
1609	25111	IDP_dMRI_TBSS_MD_Corticospinal_tract_L	CST_L	Mean MD in corticospinal tract (left) on FA skeleton (from dMRI data)
1610	25112	IDP_dMRI_TBSS_MD_Medial_lemniscus_R	ML_R	Mean MD in medial lemniscus (right) on FA skeleton (from dMRI data)
1611	25113	IDP_dMRI_TBSS_MD_Medial_lemniscus_L	ML_L	Mean MD in medial lemniscus (left) on FA skeleton (from dMRI data)
1612	25114	IDP_dMRI_TBSS_MD_Inferior_cerebellar_peduncle_R	ICP_R	Mean MD in inferior cerebellar peduncle (right) on FA skeleton (from dMRI data)
1613	25115	IDP_dMRI_TBSS_MD_Inferior_cerebellar_peduncle_L	ICP_L	Mean MD in inferior cerebellar peduncle (left) on FA skeleton (from dMRI data)
1614	25116	IDP_dMRI_TBSS_MD_Superior_cerebellar_peduncle_R	SCP_R	Mean MD in superior cerebellar peduncle (right) on FA skeleton (from dMRI data)
1615	25117	IDP_dMRI_TBSS_MD_Superior_cerebellar_peduncle_L	SCP_L	Mean MD in superior cerebellar peduncle (left) on FA skeleton (from dMRI data)
1616	25118	IDP_dMRI_TBSS_MD_Cerebral_peduncle_R	CP_R	Mean MD in cerebral peduncle (right) on FA skeleton (from dMRI data)
1617	25119	IDP_dMRI_TBSS_MD_Cerebral_peduncle_L	CP_L	Mean MD in cerebral peduncle (left) on FA skeleton (from dMRI data)
1618	25120	IDP_dMRI_TBSS_MD_Anterior_limb_of_internal_capsule_R	ALIC_R	Mean MD in anterior limb of internal capsule (right) on FA skeleton (from dMRI data)
1619	25121	IDP_dMRI_TBSS_MD_Anterior_limb_of_internal_capsule_L	ALIC_L	Mean MD in anterior limb of internal capsule (left) on FA skeleton (from dMRI data)
1620	25122	IDP_dMRI_TBSS_MD_Posterior_limb_of_internal_capsule_R	PLIC_R	Mean MD in posterior limb of internal capsule (right) on FA skeleton (from dMRI data)
1621	25123	IDP_dMRI_TBSS_MD_Posterior_limb_of_internal_capsule_L	PLIC_L	Mean MD in posterior limb of internal capsule (left) on FA skeleton (from dMRI data)
1622	25124	IDP_dMRI_TBSS_MD_Retrolenticular_part_of_internal_capsule_R	RLIC_R	Mean MD in retrolenticular part of internal capsule (right) on FA skeleton (from dMRI data)
1623	25125	IDP_dMRI_TBSS_MD_Retrolenticular_part_of_internal_capsule_L	RLIC_L	Mean MD in retrolenticular part of internal capsule (left) on FA skeleton (from dMRI data)
1624	25126	IDP_dMRI_TBSS_MD_Anterior_corona_radiata_R	ACR_R	Mean MD in anterior corona radiata (right) on FA skeleton (from dMRI data)
1625	25127	IDP_dMRI_TBSS_MD_Anterior_corona_radiata_L	ACR_L	Mean MD in anterior corona radiata (left) on FA skeleton (from dMRI data)
1626	25128	IDP_dMRI_TBSS_MD_Superior_corona_radiata_R	SCR_R	Mean MD in superior corona radiata (right) on FA skeleton (from dMRI data)
1627	25129	IDP_dMRI_TBSS_MD_Superior_corona_radiata_L	SCR_L	Mean MD in superior corona radiata (left) on FA skeleton (from dMRI data)
1628	25130	IDP_dMRI_TBSS_MD_Posterior_corona_radiata_R	PCR_R	Mean MD in posterior corona radiata (right) on FA skeleton (from dMRI data)
1629	25131	IDP_dMRI_TBSS_MD_Posterior_corona_radiata_L	PCR_L	Mean MD in posterior corona radiata (left) on FA skeleton (from dMRI data)
1630	25132	IDP_dMRI_TBSS_MD_Posterior_thalamic_radiation_R	PTR_R	Mean MD in posterior thalamic radiation (right) on FA skeleton (from dMRI data)
1631	25133	IDP_dMRI_TBSS_MD_Posterior_thalamic_radiation_L	PTR_L	Mean MD in posterior thalamic radiation (left) on FA skeleton (from dMRI data)
1632	25134	IDP_dMRI_TBSS_MD_Sagittal_stratum_R	SS_R	Mean MD in sagittal stratum (right) on FA skeleton (from dMRI data)
1633	25135	IDP_dMRI_TBSS_MD_Sagittal_stratum_L	SS_L	Mean MD in sagittal stratum (left) on FA skeleton (from dMRI data)
1634	25136	IDP_dMRI_TBSS_MD_External_capsule_R	EC_R	Mean MD in external capsule (right) on FA skeleton (from dMRI data)
1635	25137	IDP_dMRI_TBSS_MD_External_capsule_L	EC_L	Mean MD in external capsule (left) on FA skeleton (from dMRI data)
1636	25138	IDP_dMRI_TBSS_MD_Cingulum_cingulate_gyrus_R	CCG_R	Mean MD in cingulum cingulate gyrus (right) on FA skeleton (from dMRI data)
1637	25139	IDP_dMRI_TBSS_MD_Cingulum_cingulate_gyrus_L	CCG_L	Mean MD in cingulum cingulate gyrus (left) on FA skeleton (from dMRI data)
1638	25140	IDP_dMRI_TBSS_MD_Cingulum_hippocampus_R	CH_R	Mean MD in cingulum hippocampus (right) on FA skeleton (from dMRI data)
1639	25141	IDP_dMRI_TBSS_MD_Cingulum_hippocampus_L	CH_L	Mean MD in cingulum hippocampus (left) on FA skeleton (from dMRI data)
1640	25142	IDP_dMRI_TBSS_MD_Fornix_cres+Stria_terminalis_R	FXC+ST_R	Mean MD in fornix cres+stria terminalis (right) on FA skeleton (from dMRI data)
1641	25143	IDP_dMRI_TBSS_MD_Fornix_cres+Stria_terminalis_L	FXC+ST_L	Mean MD in fornix cres+stria terminalis (left) on FA skeleton (from dMRI data)
1642	25144	IDP_dMRI_TBSS_MD_Superior_longitudinal_fasciculus_R	SLF_R	Mean MD in superior longitudinal fasciculus (right) on FA skeleton (from dMRI data)
1643	25145	IDP_dMRI_TBSS_MD_Superior_longitudinal_fasciculus_L	SLF_L	Mean MD in superior longitudinal fasciculus (left) on FA skeleton (from dMRI data)
1644	25146	IDP_dMRI_TBSS_MD_Superior_fronto-occipital_fasciculus_R	SFO_R	Mean MD in superior fronto-occipital fasciculus (right) on FA skeleton (from dMRI data)
1645	25147	IDP_dMRI_TBSS_MD_Superior_fronto-occipital_fasciculus_L	SFO_L	Mean MD in superior fronto-occipital fasciculus (left) on FA skeleton (from dMRI data)
1646	25148	IDP_dMRI_TBSS_MD_Uncinate_fasciculus_R	UNC_R	Mean MD in uncinate fasciculus (right) on FA skeleton (from dMRI data)
1647	25149	IDP_dMRI_TBSS_MD_Uncinate_fasciculus_L	UNC_L	Mean MD in uncinate fasciculus (left) on FA skeleton (from dMRI data)
1648	25150	IDP_dMRI_TBSS_MD_Tapetum_R	TAP_R	Mean MD in tapetum (right) on FA skeleton (from dMRI data)
1649	25151	IDP_dMRI_TBSS_MD_Tapetum_L	TAP_L	Mean MD in tapetum (left) on FA skeleton (from dMRI data)
1650	25200	IDP_dMRI_TBSS_λ1_Middle_cerebellar_peduncle	MCP	Mean λ1 in middle cerebellar peduncle on FA skeleton (from dMRI data)
1651	25201	IDP_dMRI_TBSS_λ1_Pontine_crossing_tract	PCT	Mean λ1 in pontine crossing tract on FA skeleton (from dMRI data)
1652	25202	IDP_dMRI_TBSS_λ1_Genu_of_corpus_callosum	GCC	Mean λ1 in genu of corpus callosum on FA skeleton (from dMRI data)
1653	25203	IDP_dMRI_TBSS_λ1_Body_of_corpus_callosum	BCC	Mean λ1 in body of corpus callosum on FA skeleton (from dMRI data)
1654	25204	IDP_dMRI_TBSS_λ1_Splenium_of_corpus_callosum	SCC	Mean λ1 in splenium of corpus callosum on FA skeleton (from dMRI data)
1655	25205	IDP_dMRI_TBSS_λ1_Fornix	FX	Mean λ1 in fornix on FA skeleton (from dMRI data)
1656	25206	IDP_dMRI_TBSS_λ1_Corticospinal_tract_R	CST_R	Mean λ1 in corticospinal tract (right) on FA skeleton (from dMRI data)
1657	25207	IDP_dMRI_TBSS_λ1_Corticospinal_tract_L	CST_L	Mean λ1 in corticospinal tract (left) on FA skeleton (from dMRI data)
1658	25208	IDP_dMRI_TBSS_λ1_Medial_lemniscus_R	ML_R	Mean λ1 in medial lemniscus (right) on FA skeleton (from dMRI data)
1659	25209	IDP_dMRI_TBSS_λ1_Medial_lemniscus_L	ML_L	Mean λ1 in medial lemniscus (left) on FA skeleton (from dMRI data)
1660	25210	IDP_dMRI_TBSS_λ1_Inferior_cerebellar_peduncle_R	ICP_R	Mean λ1 in inferior cerebellar peduncle (right) on FA skeleton (from dMRI data)
1661	25211	IDP_dMRI_TBSS_λ1_Inferior_cerebellar_peduncle_L	ICP_L	Mean λ1 in inferior cerebellar peduncle (left) on FA skeleton (from dMRI data)
1662	25212	IDP_dMRI_TBSS_λ1_Superior_cerebellar_peduncle_R	SCP_R	Mean λ1 in superior cerebellar peduncle (right) on FA skeleton (from dMRI data)
1663	25213	IDP_dMRI_TBSS_λ1_Superior_cerebellar_peduncle_L	SCP_L	Mean λ1 in superior cerebellar peduncle (left) on FA skeleton (from dMRI data)
1664	25214	IDP_dMRI_TBSS_λ1_Cerebral_peduncle_R	CP_R	Mean λ1 in cerebral peduncle (right) on FA skeleton (from dMRI data)
1665	25215	IDP_dMRI_TBSS_λ1_Cerebral_peduncle_L	CP_L	Mean λ1 in cerebral peduncle (left) on FA skeleton (from dMRI data)
1666	25216	IDP_dMRI_TBSS_λ1_Anterior_limb_of_internal_capsule_R	ALIC_R	Mean λ1 in anterior limb of internal capsule (right) on FA skeleton (from dMRI data)
1667	25217	IDP_dMRI_TBSS_λ1_Anterior_limb_of_internal_capsule_L	ALIC_L	Mean λ1 in anterior limb of internal capsule (left) on FA skeleton (from dMRI data)
1668	25218	IDP_dMRI_TBSS_λ1_Posterior_limb_of_internal_capsule_R	PLIC_R	Mean λ1 in posterior limb of internal capsule (right) on FA skeleton (from dMRI data)
1669	25219	IDP_dMRI_TBSS_λ1_Posterior_limb_of_internal_capsule_L	PLIC_L	Mean λ1 in posterior limb of internal capsule (left) on FA skeleton (from dMRI data)
1670	25220	IDP_dMRI_TBSS_λ1_Retrolenticular_part_of_internal_capsule_R	RLIC_R	Mean λ1 in retrolenticular part of internal capsule (right) on FA skeleton (from dMRI data)
1671	25221	IDP_dMRI_TBSS_λ1_Retrolenticular_part_of_internal_capsule_L	RLIC_L	Mean λ1 in retrolenticular part of internal capsule (left) on FA skeleton (from dMRI data)
1672	25222	IDP_dMRI_TBSS_λ1_Anterior_corona_radiata_R	ACR_R	Mean λ1 in anterior corona radiata (right) on FA skeleton (from dMRI data)
1673	25223	IDP_dMRI_TBSS_λ1_Anterior_corona_radiata_L	ACR_L	Mean λ1 in anterior corona radiata (left) on FA skeleton (from dMRI data)
1674	25224	IDP_dMRI_TBSS_λ1_Superior_corona_radiata_R	SCR_R	Mean λ1 in superior corona radiata (right) on FA skeleton (from dMRI data)
1675	25225	IDP_dMRI_TBSS_λ1_Superior_corona_radiata_L	SCR_L	Mean λ1 in superior corona radiata (left) on FA skeleton (from dMRI data)
1676	25226	IDP_dMRI_TBSS_λ1_Posterior_corona_radiata_R	PCR_R	Mean λ1 in posterior corona radiata (right) on FA skeleton (from dMRI data)
1677	25227	IDP_dMRI_TBSS_λ1_Posterior_corona_radiata_L	PCR_L	Mean λ1 in posterior corona radiata (left) on FA skeleton (from dMRI data)
1678	25228	IDP_dMRI_TBSS_λ1_Posterior_thalamic_radiation_R	PTR_R	Mean λ1 in posterior thalamic radiation (right) on FA skeleton (from dMRI data)
1679	25229	IDP_dMRI_TBSS_λ1_Posterior_thalamic_radiation_L	PTR_L	Mean λ1 in posterior thalamic radiation (left) on FA skeleton (from dMRI data)
1680	25230	IDP_dMRI_TBSS_λ1_Sagittal_stratum_R	SS_R	Mean λ1 in sagittal stratum (right) on FA skeleton (from dMRI data)
1681	25231	IDP_dMRI_TBSS_λ1_Sagittal_stratum_L	SS_L	Mean λ1 in sagittal stratum (left) on FA skeleton (from dMRI data)
1682	25232	IDP_dMRI_TBSS_λ1_External_capsule_R	EC_R	Mean λ1 in external capsule (right) on FA skeleton (from dMRI data)
1683	25233	IDP_dMRI_TBSS_λ1_External_capsule_L	EC_L	Mean λ1 in external capsule (left) on FA skeleton (from dMRI data)
1684	25234	IDP_dMRI_TBSS_λ1_Cingulum_cingulate_gyrus_R	CCG_R	Mean λ1 in cingulum cingulate gyrus (right) on FA skeleton (from dMRI data)
1685	25235	IDP_dMRI_TBSS_λ1_Cingulum_cingulate_gyrus_L	CCG_L	Mean λ1 in cingulum cingulate gyrus (left) on FA skeleton (from dMRI data)
1686	25236	IDP_dMRI_TBSS_λ1_Cingulum_hippocampus_R	CH_R	Mean λ1 in cingulum hippocampus (right) on FA skeleton (from dMRI data)
1687	25237	IDP_dMRI_TBSS_λ1_Cingulum_hippocampus_L	CH_L	Mean λ1 in cingulum hippocampus (left) on FA skeleton (from dMRI data)
1688	25238	IDP_dMRI_TBSS_λ1_Fornix_cres+Stria_terminalis_R	FXC+ST_R	Mean λ1 in fornix cres+stria terminalis (right) on FA skeleton (from dMRI data)
1689	25239	IDP_dMRI_TBSS_λ1_Fornix_cres+Stria_terminalis_L	FXC+ST_L	Mean λ1 in fornix cres+stria terminalis (left) on FA skeleton (from dMRI data)
1690	25240	IDP_dMRI_TBSS_λ1_Superior_longitudinal_fasciculus_R	SLF_R	Mean λ1 in superior longitudinal fasciculus (right) on FA skeleton (from dMRI data)
1691	25241	IDP_dMRI_TBSS_λ1_Superior_longitudinal_fasciculus_L	SLF_L	Mean λ1 in superior longitudinal fasciculus (left) on FA skeleton (from dMRI data)
1692	25242	IDP_dMRI_TBSS_λ1_Superior_fronto-occipital_fasciculus_R	SFO_R	Mean λ1 in superior fronto-occipital fasciculus (right) on FA skeleton (from dMRI data)
1693	25243	IDP_dMRI_TBSS_λ1_Superior_fronto-occipital_fasciculus_L	SFO_L	Mean λ1 in superior fronto-occipital fasciculus (left) on FA skeleton (from dMRI data)
1694	25244	IDP_dMRI_TBSS_λ1_Uncinate_fasciculus_R	UNC_R	Mean λ1 in uncinate fasciculus (right) on FA skeleton (from dMRI data)
1695	25245	IDP_dMRI_TBSS_λ1_Uncinate_fasciculus_L	UNC_L	Mean λ1 in uncinate fasciculus (left) on FA skeleton (from dMRI data)
1696	25246	IDP_dMRI_TBSS_λ1_Tapetum_R	TAP_R	Mean λ1 in tapetum (right) on FA skeleton (from dMRI data)
1697	25247	IDP_dMRI_TBSS_λ1_Tapetum_L	TAP_L	Mean λ1 in tapetum (left) on FA skeleton (from dMRI data)
1698	25248	IDP_dMRI_TBSS_λ2_Middle_cerebellar_peduncle	MCP	Mean λ2 in middle cerebellar peduncle on FA skeleton (from dMRI data)
1699	25249	IDP_dMRI_TBSS_λ2_Pontine_crossing_tract	PCT	Mean λ2 in pontine crossing tract on FA skeleton (from dMRI data)
1700	25250	IDP_dMRI_TBSS_λ2_Genu_of_corpus_callosum	GCC	Mean λ2 in genu of corpus callosum on FA skeleton (from dMRI data)
1701	25251	IDP_dMRI_TBSS_λ2_Body_of_corpus_callosum	BCC	Mean λ2 in body of corpus callosum on FA skeleton (from dMRI data)
1702	25252	IDP_dMRI_TBSS_λ2_Splenium_of_corpus_callosum	SCC	Mean λ2 in splenium of corpus callosum on FA skeleton (from dMRI data)
1703	25253	IDP_dMRI_TBSS_λ2_Fornix	FX	Mean λ2 in fornix on FA skeleton (from dMRI data)
1704	25254	IDP_dMRI_TBSS_λ2_Corticospinal_tract_R	CST_R	Mean λ2 in corticospinal tract (right) on FA skeleton (from dMRI data)
1705	25255	IDP_dMRI_TBSS_λ2_Corticospinal_tract_L	CST_L	Mean λ2 in corticospinal tract (left) on FA skeleton (from dMRI data)
1706	25256	IDP_dMRI_TBSS_λ2_Medial_lemniscus_R	ML_R	Mean λ2 in medial lemniscus (right) on FA skeleton (from dMRI data)
1707	25257	IDP_dMRI_TBSS_λ2_Medial_lemniscus_L	ML_L	Mean λ2 in medial lemniscus (left) on FA skeleton (from dMRI data)
1708	25258	IDP_dMRI_TBSS_λ2_Inferior_cerebellar_peduncle_R	ICP_R	Mean λ2 in inferior cerebellar peduncle (right) on FA skeleton (from dMRI data)
1709	25259	IDP_dMRI_TBSS_λ2_Inferior_cerebellar_peduncle_L	ICP_L	Mean λ2 in inferior cerebellar peduncle (left) on FA skeleton (from dMRI data)
1710	25260	IDP_dMRI_TBSS_λ2_Superior_cerebellar_peduncle_R	SCP_R	Mean λ2 in superior cerebellar peduncle (right) on FA skeleton (from dMRI data)
1711	25261	IDP_dMRI_TBSS_λ2_Superior_cerebellar_peduncle_L	SCP_L	Mean λ2 in superior cerebellar peduncle (left) on FA skeleton (from dMRI data)
1712	25262	IDP_dMRI_TBSS_λ2_Cerebral_peduncle_R	CP_R	Mean λ2 in cerebral peduncle (right) on FA skeleton (from dMRI data)
1713	25263	IDP_dMRI_TBSS_λ2_Cerebral_peduncle_L	CP_L	Mean λ2 in cerebral peduncle (left) on FA skeleton (from dMRI data)
1714	25264	IDP_dMRI_TBSS_λ2_Anterior_limb_of_internal_capsule_R	ALIC_R	Mean λ2 in anterior limb of internal capsule (right) on FA skeleton (from dMRI data)
1715	25265	IDP_dMRI_TBSS_λ2_Anterior_limb_of_internal_capsule_L	ALIC_L	Mean λ2 in anterior limb of internal capsule (left) on FA skeleton (from dMRI data)
1716	25266	IDP_dMRI_TBSS_λ2_Posterior_limb_of_internal_capsule_R	PLIC_R	Mean λ2 in posterior limb of internal capsule (right) on FA skeleton (from dMRI data)
1717	25267	IDP_dMRI_TBSS_λ2_Posterior_limb_of_internal_capsule_L	PLIC_L	Mean λ2 in posterior limb of internal capsule (left) on FA skeleton (from dMRI data)
1718	25268	IDP_dMRI_TBSS_λ2_Retrolenticular_part_of_internal_capsule_R	RLIC_R	Mean λ2 in retrolenticular part of internal capsule (right) on FA skeleton (from dMRI data)
1719	25269	IDP_dMRI_TBSS_λ2_Retrolenticular_part_of_internal_capsule_L	RLIC_L	Mean λ2 in retrolenticular part of internal capsule (left) on FA skeleton (from dMRI data)
1720	25270	IDP_dMRI_TBSS_λ2_Anterior_corona_radiata_R	ACR_R	Mean λ2 in anterior corona radiata (right) on FA skeleton (from dMRI data)
1721	25271	IDP_dMRI_TBSS_λ2_Anterior_corona_radiata_L	ACR_L	Mean λ2 in anterior corona radiata (left) on FA skeleton (from dMRI data)
1722	25272	IDP_dMRI_TBSS_λ2_Superior_corona_radiata_R	SCR_R	Mean λ2 in superior corona radiata (right) on FA skeleton (from dMRI data)
1723	25273	IDP_dMRI_TBSS_λ2_Superior_corona_radiata_L	SCR_L	Mean λ2 in superior corona radiata (left) on FA skeleton (from dMRI data)
1724	25274	IDP_dMRI_TBSS_λ2_Posterior_corona_radiata_R	PCR_R	Mean λ2 in posterior corona radiata (right) on FA skeleton (from dMRI data)
1725	25275	IDP_dMRI_TBSS_λ2_Posterior_corona_radiata_L	PCR_L	Mean λ2 in posterior corona radiata (left) on FA skeleton (from dMRI data)
1726	25276	IDP_dMRI_TBSS_λ2_Posterior_thalamic_radiation_R	PTR_R	Mean λ2 in posterior thalamic radiation (right) on FA skeleton (from dMRI data)
1727	25277	IDP_dMRI_TBSS_λ2_Posterior_thalamic_radiation_L	PTR_L	Mean λ2 in posterior thalamic radiation (left) on FA skeleton (from dMRI data)
1728	25278	IDP_dMRI_TBSS_λ2_Sagittal_stratum_R	SS_R	Mean λ2 in sagittal stratum (right) on FA skeleton (from dMRI data)
1729	25279	IDP_dMRI_TBSS_λ2_Sagittal_stratum_L	SS_L	Mean λ2 in sagittal stratum (left) on FA skeleton (from dMRI data)
1730	25280	IDP_dMRI_TBSS_λ2_External_capsule_R	EC_R	Mean λ2 in external capsule (right) on FA skeleton (from dMRI data)
1731	25281	IDP_dMRI_TBSS_λ2_External_capsule_L	EC_L	Mean λ2 in external capsule (left) on FA skeleton (from dMRI data)
1732	25282	IDP_dMRI_TBSS_λ2_Cingulum_cingulate_gyrus_R	CCG_R	Mean λ2 in cingulum cingulate gyrus (right) on FA skeleton (from dMRI data)
1733	25283	IDP_dMRI_TBSS_λ2_Cingulum_cingulate_gyrus_L	CCG_L	Mean λ2 in cingulum cingulate gyrus (left) on FA skeleton (from dMRI data)
1734	25284	IDP_dMRI_TBSS_λ2_Cingulum_hippocampus_R	CH_R	Mean λ2 in cingulum hippocampus (right) on FA skeleton (from dMRI data)
1735	25285	IDP_dMRI_TBSS_λ2_Cingulum_hippocampus_L	CH_L	Mean λ2 in cingulum hippocampus (left) on FA skeleton (from dMRI data)
1736	25286	IDP_dMRI_TBSS_λ2_Fornix_cres+Stria_terminalis_R	FXC+ST_R	Mean λ2 in fornix cres+stria terminalis (right) on FA skeleton (from dMRI data)
1737	25287	IDP_dMRI_TBSS_λ2_Fornix_cres+Stria_terminalis_L	FXC+ST_L	Mean λ2 in fornix cres+stria terminalis (left) on FA skeleton (from dMRI data)
1738	25288	IDP_dMRI_TBSS_λ2_Superior_longitudinal_fasciculus_R	SLF_R	Mean λ2 in superior longitudinal fasciculus (right) on FA skeleton (from dMRI data)
1739	25289	IDP_dMRI_TBSS_λ2_Superior_longitudinal_fasciculus_L	SLF_L	Mean λ2 in superior longitudinal fasciculus (left) on FA skeleton (from dMRI data)
1740	25290	IDP_dMRI_TBSS_λ2_Superior_fronto-occipital_fasciculus_R	SFO_R	Mean λ2 in superior fronto-occipital fasciculus (right) on FA skeleton (from dMRI data)
1741	25291	IDP_dMRI_TBSS_λ2_Superior_fronto-occipital_fasciculus_L	SFO_L	Mean λ2 in superior fronto-occipital fasciculus (left) on FA skeleton (from dMRI data)
1742	25292	IDP_dMRI_TBSS_λ2_Uncinate_fasciculus_R	UNC_R	Mean λ2 in uncinate fasciculus (right) on FA skeleton (from dMRI data)
1743	25293	IDP_dMRI_TBSS_λ2_Uncinate_fasciculus_L	UNC_L	Mean λ2 in uncinate fasciculus (left) on FA skeleton (from dMRI data)
1744	25294	IDP_dMRI_TBSS_λ2_Tapetum_R	TAP_R	Mean λ2 in tapetum (right) on FA skeleton (from dMRI data)
1745	25295	IDP_dMRI_TBSS_λ2_Tapetum_L	TAP_L	Mean λ2 in tapetum (left) on FA skeleton (from dMRI data)
1746	25296	IDP_dMRI_TBSS_λ3_Middle_cerebellar_peduncle	MCP	Mean λ3 in middle cerebellar peduncle on FA skeleton (from dMRI data)
1747	25297	IDP_dMRI_TBSS_λ3_Pontine_crossing_tract	PCT	Mean λ3 in pontine crossing tract on FA skeleton (from dMRI data)
1748	25298	IDP_dMRI_TBSS_λ3_Genu_of_corpus_callosum	GCC	Mean λ3 in genu of corpus callosum on FA skeleton (from dMRI data)
1749	25299	IDP_dMRI_TBSS_λ3_Body_of_corpus_callosum	BCC	Mean λ3 in body of corpus callosum on FA skeleton (from dMRI data)
1750	25300	IDP_dMRI_TBSS_λ3_Splenium_of_corpus_callosum	SCC	Mean λ3 in splenium of corpus callosum on FA skeleton (from dMRI data)
1751	25301	IDP_dMRI_TBSS_λ3_Fornix	FX	Mean λ3 in fornix on FA skeleton (from dMRI data)
1752	25302	IDP_dMRI_TBSS_λ3_Corticospinal_tract_R	CST_R	Mean λ3 in corticospinal tract (right) on FA skeleton (from dMRI data)
1753	25303	IDP_dMRI_TBSS_λ3_Corticospinal_tract_L	CST_L	Mean λ3 in corticospinal tract (left) on FA skeleton (from dMRI data)
1754	25304	IDP_dMRI_TBSS_λ3_Medial_lemniscus_R	ML_R	Mean λ3 in medial lemniscus (right) on FA skeleton (from dMRI data)
1755	25305	IDP_dMRI_TBSS_λ3_Medial_lemniscus_L	ML_L	Mean λ3 in medial lemniscus (left) on FA skeleton (from dMRI data)
1756	25306	IDP_dMRI_TBSS_λ3_Inferior_cerebellar_peduncle_R	ICP_R	Mean λ3 in inferior cerebellar peduncle (right) on FA skeleton (from dMRI data)
1757	25307	IDP_dMRI_TBSS_λ3_Inferior_cerebellar_peduncle_L	ICP_L	Mean λ3 in inferior cerebellar peduncle (left) on FA skeleton (from dMRI data)
1758	25308	IDP_dMRI_TBSS_λ3_Superior_cerebellar_peduncle_R	SCP_R	Mean λ3 in superior cerebellar peduncle (right) on FA skeleton (from dMRI data)
1759	25309	IDP_dMRI_TBSS_λ3_Superior_cerebellar_peduncle_L	SCP_L	Mean λ3 in superior cerebellar peduncle (left) on FA skeleton (from dMRI data)
1760	25310	IDP_dMRI_TBSS_λ3_Cerebral_peduncle_R	CP_R	Mean λ3 in cerebral peduncle (right) on FA skeleton (from dMRI data)
1761	25311	IDP_dMRI_TBSS_λ3_Cerebral_peduncle_L	CP_L	Mean λ3 in cerebral peduncle (left) on FA skeleton (from dMRI data)
1762	25312	IDP_dMRI_TBSS_λ3_Anterior_limb_of_internal_capsule_R	ALIC_R	Mean λ3 in anterior limb of internal capsule (right) on FA skeleton (from dMRI data)
1763	25313	IDP_dMRI_TBSS_λ3_Anterior_limb_of_internal_capsule_L	ALIC_L	Mean λ3 in anterior limb of internal capsule (left) on FA skeleton (from dMRI data)
1764	25314	IDP_dMRI_TBSS_λ3_Posterior_limb_of_internal_capsule_R	PLIC_R	Mean λ3 in posterior limb of internal capsule (right) on FA skeleton (from dMRI data)
1765	25315	IDP_dMRI_TBSS_λ3_Posterior_limb_of_internal_capsule_L	PLIC_L	Mean λ3 in posterior limb of internal capsule (left) on FA skeleton (from dMRI data)
1766	25316	IDP_dMRI_TBSS_λ3_Retrolenticular_part_of_internal_capsule_R	RLIC_R	Mean λ3 in retrolenticular part of internal capsule (right) on FA skeleton (from dMRI data)
1767	25317	IDP_dMRI_TBSS_λ3_Retrolenticular_part_of_internal_capsule_L	RLIC_L	Mean λ3 in retrolenticular part of internal capsule (left) on FA skeleton (from dMRI data)
1768	25318	IDP_dMRI_TBSS_λ3_Anterior_corona_radiata_R	ACR_R	Mean λ3 in anterior corona radiata (right) on FA skeleton (from dMRI data)
1769	25319	IDP_dMRI_TBSS_λ3_Anterior_corona_radiata_L	ACR_L	Mean λ3 in anterior corona radiata (left) on FA skeleton (from dMRI data)
1770	25320	IDP_dMRI_TBSS_λ3_Superior_corona_radiata_R	SCR_R	Mean λ3 in superior corona radiata (right) on FA skeleton (from dMRI data)
1771	25321	IDP_dMRI_TBSS_λ3_Superior_corona_radiata_L	SCR_L	Mean λ3 in superior corona radiata (left) on FA skeleton (from dMRI data)
1772	25322	IDP_dMRI_TBSS_λ3_Posterior_corona_radiata_R	PCR_R	Mean λ3 in posterior corona radiata (right) on FA skeleton (from dMRI data)
1773	25323	IDP_dMRI_TBSS_λ3_Posterior_corona_radiata_L	PCR_L	Mean λ3 in posterior corona radiata (left) on FA skeleton (from dMRI data)
1774	25324	IDP_dMRI_TBSS_λ3_Posterior_thalamic_radiation_R	PTR_R	Mean λ3 in posterior thalamic radiation (right) on FA skeleton (from dMRI data)
1775	25325	IDP_dMRI_TBSS_λ3_Posterior_thalamic_radiation_L	PTR_L	Mean λ3 in posterior thalamic radiation (left) on FA skeleton (from dMRI data)
1776	25326	IDP_dMRI_TBSS_λ3_Sagittal_stratum_R	SS_R	Mean λ3 in sagittal stratum (right) on FA skeleton (from dMRI data)
1777	25327	IDP_dMRI_TBSS_λ3_Sagittal_stratum_L	SS_L	Mean λ3 in sagittal stratum (left) on FA skeleton (from dMRI data)
1778	25328	IDP_dMRI_TBSS_λ3_External_capsule_R	EC_R	Mean λ3 in external capsule (right) on FA skeleton (from dMRI data)
1779	25329	IDP_dMRI_TBSS_λ3_External_capsule_L	EC_L	Mean λ3 in external capsule (left) on FA skeleton (from dMRI data)
1780	25330	IDP_dMRI_TBSS_λ3_Cingulum_cingulate_gyrus_R	CCG_R	Mean λ3 in cingulum cingulate gyrus (right) on FA skeleton (from dMRI data)
1781	25331	IDP_dMRI_TBSS_λ3_Cingulum_cingulate_gyrus_L	CCG_L	Mean λ3 in cingulum cingulate gyrus (left) on FA skeleton (from dMRI data)
1782	25332	IDP_dMRI_TBSS_λ3_Cingulum_hippocampus_R	CH_R	Mean λ3 in cingulum hippocampus (right) on FA skeleton (from dMRI data)
1783	25333	IDP_dMRI_TBSS_λ3_Cingulum_hippocampus_L	CH_L	Mean λ3 in cingulum hippocampus (left) on FA skeleton (from dMRI data)
1784	25334	IDP_dMRI_TBSS_λ3_Fornix_cres+Stria_terminalis_R	FXC+ST_R	Mean λ3 in fornix cres+stria terminalis (right) on FA skeleton (from dMRI data)
1785	25335	IDP_dMRI_TBSS_λ3_Fornix_cres+Stria_terminalis_L	FXC+ST_L	Mean λ3 in fornix cres+stria terminalis (left) on FA skeleton (from dMRI data)
1786	25336	IDP_dMRI_TBSS_λ3_Superior_longitudinal_fasciculus_R	SLF_R	Mean λ3 in superior longitudinal fasciculus (right) on FA skeleton (from dMRI data)
1787	25337	IDP_dMRI_TBSS_λ3_Superior_longitudinal_fasciculus_L	SLF_L	Mean λ3 in superior longitudinal fasciculus (left) on FA skeleton (from dMRI data)
1788	25338	IDP_dMRI_TBSS_λ3_Superior_fronto-occipital_fasciculus_R	SFO_R	Mean λ3 in superior fronto-occipital fasciculus (right) on FA skeleton (from dMRI data)
1789	25339	IDP_dMRI_TBSS_λ3_Superior_fronto-occipital_fasciculus_L	SFO_L	Mean λ3 in superior fronto-occipital fasciculus (left) on FA skeleton (from dMRI data)
1790	25340	IDP_dMRI_TBSS_λ3_Uncinate_fasciculus_R	UNC_R	Mean λ3 in uncinate fasciculus (right) on FA skeleton (from dMRI data)
1791	25341	IDP_dMRI_TBSS_λ3_Uncinate_fasciculus_L	UNC_L	Mean λ3 in uncinate fasciculus (left) on FA skeleton (from dMRI data)
1792	25342	IDP_dMRI_TBSS_λ3_Tapetum_R	TAP_R	Mean λ3 in tapetum (right) on FA skeleton (from dMRI data)
1793	25343	IDP_dMRI_TBSS_λ3_Tapetum_L	TAP_L	Mean λ3 in tapetum (left) on FA skeleton (from dMRI data)
Abbreviations: dMRI, diffusion magnetic resonance imaging; FA, fractional anisotropy; IDP, imaging-derived phenotype; L, left; MD, mean diffusivity; R, right; TBSS, tract-based spatial statistics; UKB, UK Biobank.

## Sheet: Table S2
Table S2. Distinct loci associated with schizophrenia conditioned on white matter fractional anisotropy.
Distinct shared loci	LEAD_SNP	LEAD_BP	CondFDR	Middle_cerebellar_peduncle	Pontine_crossing_tract	Genu_of_corpus_callosum	Body_of_corpus_callosum	Splenium_of_corpus_callosum	Fornix	Corticospinal_tract_R	Corticospinal_tract_L	Medial_lemniscus_R	Medial_lemniscus_L	Inferior_cerebellar_peduncle_R	Inferior_cerebellar_peduncle_L	Superior_cerebellar_peduncle_R	Superior_cerebellar_peduncle_L	Cerebral_peduncle_R	Cerebral_peduncle_L	Anterior_limb_of_internal_capsule_R	Anterior_limb_of_internal_capsule_L	Posterior_limb_of_internal_capsule_R	Posterior_limb_of_internal_capsule_L	Retrolenticular_part_of_internal_capsule_R	Retrolenticular_part_of_internal_capsule_L	Anterior_corona_radiata_R	Anterior_corona_radiata_L	Superior_corona_radiata_R	Superior_corona_radiata_L	Posterior_corona_radiata_R	Posterior_corona_radiata_L	Posterior_thalamic_radiation_R	Posterior_thalamic_radiation_L	Sagittal_stratum_R	Sagittal_stratum_L	External_capsule_R	External_capsule_L	Cingulum_cingulate_gyrus_R	Cingulum_cingulate_gyrus_L	Cingulum_hippocampus_R	Cingulum_hippocampus_L	Fornix_cres.Stria_terminalis_R	Fornix_cres.Stria_terminalis_L	Superior_longitudinal_fasciculus_R	Superior_longitudinal_fasciculus_L	Superior_fronto.occipital_fasciculus_R	Superior_fronto.occipital_fasciculus_L	Uncinate_fasciculus_R	Uncinate_fasciculus_L
1:2368232:2402499	rs6673880	2373168	5.19829e-06	1:2369498:2402499	1:2369498:2402499	1:2369498:2402499	1:2369498:2402499	1:2369498:2402499	1:2369498:2402499	1:2369498:2402499	1:2369498:2402499	1:2369498:2402499	1:2369498:2402499	1:2369498:2402499	1:2369498:2402499	1:2369498:2402499	1:2369498:2402499	1:2369498:2402499	1:2369498:2402499	1:2369498:2402499	1:2369498:2402499	1:2369498:2402499	1:2369498:2402499	1:2369498:2402499	1:2369498:2402499	1:2369498:2402499	1:2369498:2402499	1:2368232:2402499	1:2369498:2402499	1:2369498:2402499	1:2369498:2402499	1:2369498:2402499	1:2369498:2402499	1:2369498:2402499	1:2369498:2402499	1:2369498:2402499	1:2369498:2402499	1:2369498:2402499	1:2369498:2402499	1:2369498:2402499	1:2369498:2402499	1:2369498:2402499	1:2369498:2402499	1:2369498:2402499	1:2369498:2402499	1:2369498:2402499	1:2369498:2402499	1:2369498:2402499	1:2368232:2402499
1:6644723:6793473	rs2294528	6729749	0.00210442	1:6644723:6793473	1:6644723:6792724	1:6644723:6792724	1:6644723:6793473	1:6644723:6792724	1:6644723:6792724	1:6644723:6792724	1:6644723:6793473	1:6644723:6793473	1:6644723:6793473	1:6644723:6792724	1:6644723:6792724	1:6644723:6793473	1:6644723:6793473	1:6644723:6792724	1:6644723:6792724	1:6644723:6792724	1:6644723:6792724	1:6644723:6792724	1:6644723:6792724	1:6644723:6792724	1:6644723:6792724	1:6644723:6793473	1:6644723:6793473	1:6644723:6792724	1:6644723:6792724	1:6644723:6792724	1:6644723:6792724	1:6644723:6792724	1:6644723:6793473	1:6644723:6792724	1:6644723:6792724	1:6644723:6792724	1:6644723:6793473	1:6644723:6793473	1:6644723:6792724	1:6644723:6793473	1:6644723:6792724	1:6644723:6792724	1:6644723:6793473	1:6644723:6792724	1:6644723:6793473	1:6644723:6793473	1:6644723:6793473	1:6644723:6793473	1:6644723:6792724
1:8371171:8781396	rs3795310	8431607	0.000100306	1:8390051:8702753	1:8377828:8781396	1:8390051:8774451	1:8390051:8774451	1:8390051:8774451	1:8390051:8702753	1:8390051:8702753	1:8390051:8702753	1:8390051:8702753	1:8390051:8702753	1:8390051:8702753	1:8390051:8702753	1:8390051:8702753	1:8390051:8702753	1:8390051:8702753	1:8390051:8770538	1:8390051:8770538	1:8390051:8774451	1:8390051:8702753	1:8390051:8702753	1:8390051:8702753	1:8390051:8702753	1:8390051:8702753	1:8390051:8774451	1:8371171:8702753	1:8390051:8702753	1:8390051:8702753	1:8371171:8702753	1:8390051:8702753	1:8390051:8702753	1:8390051:8774451	1:8390051:8774451	1:8390051:8702753	1:8390051:8702753	1:8390051:8702753	1:8371171:8774451	1:8390051:8770538	1:8390051:8770538	1:8371171:8702753	1:8371171:8702753	1:8390051:8702753	1:8390051:8702753	1:8390051:8770538	1:8390051:8774451	1:8390051:8702753	1:8371171:8702753
1:28885800:29176614	rs61786047	29032580	0.000370698	1:28885800:29176614	1:28885800:29176614	1:28885800:29176614	1:28885800:29176614	1:28885800:29176614	1:28885800:29176614	1:28885800:29176614	1:28885800:29176614	1:28885800:29176614	1:28885800:29176614	1:28885800:29176614	1:28885800:29176614	1:28885800:29176614	1:28885800:29176614	1:28885800:29176614	1:28885800:29176614	1:28885800:29176614	1:28885800:29176614	1:28885800:29176614	1:28885800:29176614	1:28885800:29176614	1:28885800:29176614	1:28885800:29176614	1:28885800:29176614	1:28885800:29176614	1:28885800:29176614	1:28885800:29176614	1:28885800:29176614	1:28885800:29176614	1:28885800:29176614	1:28885800:29176614	1:28885800:29176614	1:28885800:29176614	1:28885800:29176614	1:28885800:29176614	1:28885800:29176614	1:28885800:29176614	1:28885800:29176614	1:28885800:29176614	1:28885800:29176614	1:28885800:29176614	1:28885800:29176614	1:28885800:29176614	1:28885800:29176614	1:28885800:29176614	1:28885800:29176614
1:30412503:30516776	rs56335113	30427639	4.46915e-07	1:30412503:30516776	1:30412503:30516776	1:30412503:30516776	1:30412503:30516776	1:30412503:30516776	1:30412503:30516776	1:30412503:30516776	1:30412503:30516776	1:30412503:30516776	1:30412503:30516776	1:30412503:30516776	1:30412503:30516776	1:30412503:30516776	1:30412503:30516776	1:30412503:30516776	1:30412503:30516776	1:30412503:30516776	1:30412503:30516776	1:30412503:30516776	1:30412503:30516776	1:30412503:30516776	1:30412503:30516776	1:30412503:30516776	1:30412503:30516776	1:30412503:30516776	1:30412503:30516776	1:30412503:30516776	1:30412503:30516776	1:30412503:30516776	1:30412503:30516776	1:30412503:30516776	1:30412503:30516776	1:30412503:30516776	1:30412503:30516776	1:30412503:30516776	1:30412503:30516776	1:30412503:30516776	1:30412503:30516776	1:30412503:30516776	1:30412503:30516776	1:30412503:30516776	1:30412503:30516776	1:30412503:30516776	1:30412503:30516776	1:30412503:30516776	1:30412503:30516776
1:36155418:36658689	rs11263861	36628033	0.000136393	1:36345758:36658689	1:36345758:36658689	1:36345758:36658689	1:36345758:36658689	1:36595664:36658689	1:36345758:36658689	1:36345758:36658689	1:36595664:36658689	1:36345758:36658689	1:36345758:36658689	1:36345758:36658689	1:36595664:36658689	1:36345758:36658689	1:36345758:36658689	1:36595664:36658689	1:36595664:36658689	1:36345758:36658689	1:36345758:36658689	1:36345758:36658689	1:36345758:36658689	1:36345758:36658689	1:36595664:36658689	1:36345758:36658689	1:36345758:36658689	1:36345758:36658689	1:36345758:36658689	1:36345758:36658689	1:36345758:36658689	1:36345758:36658689	1:36345758:36658689	1:36345758:36658689	1:36345758:36658689	1:36345758:36658689	1:36345758:36658689	1:36345758:36658689	1:36345758:36658689	1:36155418:36658689	1:36345758:36658689	1:36345758:36658689	1:36345758:36658689	1:36345758:36658689	1:36595664:36658689	1:36345758:36658689	1:36240355:36658689	1:36155418:36658689	1:36345758:36658689
1:43760070:44475123	rs11210892	44100084	1.52234e-07	1:43982527:44378198	1:43788858:44378198	1:43974091:44378198	1:43858630:44475123	1:43788858:44378198	1:43760070:44378198	1:43788858:44378198	1:43788858:44378198	1:43788858:44378198	1:43788858:44378198	1:43974091:44378198	1:43974091:44378198	1:43982527:44378198	1:43982527:44378198	1:43788858:44378198	1:43788858:44378198	1:43858630:44378198	1:43858630:44378198	1:43788858:44378198	1:43760070:44378198	1:43788858:44378198	1:43788172:44378198	1:43982527:44378198	1:43974091:44378198	1:43858630:44475123	1:43788858:44475123	1:43760070:44475123	1:43760070:44475123	1:43788858:44378198	1:43982527:44378198	1:43982527:44378198	1:43788858:44378198	1:43788858:44378198	1:43788858:44378198	1:43982527:44378198	1:43788858:44475123	1:43982527:44378198	1:43982527:44378198	1:43788858:44378198	1:43788858:44378198	1:43788858:44378198	1:43858630:44442521	1:43974091:44378198	1:43788858:44378198	1:43974091:44475123	1:43788858:44378198
1:60993142:61125378	rs548089	61123538	0.00394552	NA	NA	NA	NA	NA	NA	NA	NA	NA	NA	NA	NA	1:60993142:61125378	1:60993142:61125378	NA	NA	NA	NA	NA	NA	NA	NA	NA	NA	NA	NA	NA	NA	NA	NA	NA	NA	NA	NA	NA	NA	NA	NA	NA	NA	NA	NA	NA	NA	NA	NA
1:66304167:66333877	rs2840676	66330636	0.00138865	1:66304167:66333877	1:66304167:66333877	1:66304167:66333877	1:66304167:66333877	1:66304167:66333877	1:66304167:66333877	1:66304167:66333877	1:66304167:66333877	1:66304167:66333877	1:66304167:66333877	1:66304167:66333877	1:66304167:66333877	1:66304167:66333877	1:66304167:66333877	1:66304167:66333877	1:66304167:66333877	1:66304167:66333877	1:66304167:66333877	1:66304167:66333877	1:66304167:66333877	1:66304167:66333877	1:66304167:66333877	1:66304167:66333877	1:66304167:66333877	1:66304167:66333877	1:66304167:66333877	1:66304167:66333877	1:66304167:66333877	1:66304167:66333877	1:66304167:66333877	1:66304167:66333877	1:66304167:66333877	1:66304167:66333877	1:66304167:66333877	1:66304167:66333877	1:66304167:66333877	1:66304167:66333877	1:66304167:66333877	1:66304167:66333877	1:66304167:66333877	1:66304167:66333877	1:66304167:66333877	1:66304167:66333877	1:66304167:66333877	1:66304167:66333877	1:66304167:66333877
1:72118484:72226638	rs10789321	72153334	0.00655756	NA	1:72118484:72226638	1:72118484:72172938	NA	NA	NA	NA	NA	NA	1:72118484:72172938	NA	NA	NA	NA	1:72118484:72226638	NA	1:72118484:72226638	NA	NA	NA	NA	NA	NA	NA	NA	NA	NA	NA	NA	NA	NA	NA	NA	NA	NA	NA	NA	NA	NA	NA	1:72118484:72172938	NA	NA	NA	1:72118484:72226638	NA
1:73141767:74108971	rs12129573	73768366	2.19356e-11	1:73275828:74099273	1:73275828:74099273	1:73275828:74099273	1:73275828:74099273	1:73275828:74099273	1:73275828:74108971	1:73275828:74108971	1:73275828:74108971	1:73275828:74099273	1:73275828:74099273	1:73275828:74099273	1:73275828:74099273	1:73275828:74108971	1:73275828:74099273	1:73275828:74099273	1:73275828:74099273	1:73275828:74099273	1:73275828:74099273	1:73275828:74108971	1:73275828:74099273	1:73275828:74099273	1:73275828:74099273	1:73275828:74099273	1:73275828:74099273	1:73275828:74099273	1:73275828:74099273	1:73275828:74099273	1:73275828:74099273	1:73275828:74099273	1:73275828:74099273	1:73275828:74099273	1:73275828:74099273	1:73275828:74099273	1:73275828:74099273	1:73275828:74099273	1:73275828:74099273	1:73275828:74099273	1:73275828:74099273	1:73275828:74108971	1:73141767:74099273	1:73275828:74099273	1:73275828:74099273	1:73275828:74099273	1:73275828:74108971	1:73275828:74099273	1:73275828:74108971
1:84126004:84314270	rs35981078	84143808	0.0014564	NA	NA	NA	NA	1:84126004:84218715	1:84126004:84314270	NA	NA	NA	NA	NA	NA	NA	NA	NA	NA	NA	NA	NA	NA	NA	NA	NA	NA	NA	NA	NA	NA	NA	NA	NA	1:84126004:84218715	NA	NA	NA	NA	NA	NA	NA	NA	NA	NA	NA	NA	NA	NA
1:92664966:93035020	rs6661134	93010908	0.00147677	1:92664966:93035020	1:92664966:93035020	NA	NA	1:92664966:93035020	NA	NA	NA	NA	NA	1:92664966:93035020	NA	1:92664966:93035020	1:92664966:93035020	NA	NA	1:92664966:93035020	1:92664966:93035020	NA	1:92664966:93035020	NA	1:92664966:93035020	1:92664966:93035020	1:92664966:93035020	1:92664966:93035020	1:92664966:93035020	1:92664966:93035020	1:92664966:93035020	1:92664966:93035020	1:92664966:93035020	NA	1:92664966:93035020	1:92664966:93035020	1:92664966:93035020	1:92664966:93035020	1:92664966:93035020	1:92664966:93035020	1:92664966:93035020	1:92664966:93035020	1:92664966:93035020	1:92664966:93035020	1:92664966:93035020	NA	NA	NA	NA
1:95549317:95577297	rs4950076	95577297	0.00433688	NA	NA	1:95549317:95577297	1:95549317:95577297	NA	NA	NA	1:95549317:95577297	NA	NA	1:95549317:95577297	1:95549317:95577297	1:95549317:95577297	1:95549317:95577297	NA	NA	NA	NA	NA	NA	NA	NA	NA	NA	1:95549317:95577297	1:95549317:95577297	1:95549317:95577297	1:95549317:95577297	NA	NA	NA	NA	1:95549317:95577297	1:95549317:95577297	1:95549317:95577297	1:95549317:95577297	NA	NA	NA	NA	1:95549317:95577297	1:95549317:95577297	NA	NA	1:95549317:95577297	NA
1:96255493:96273575	rs12088434	96269957	0.00865551	NA	NA	NA	NA	NA	NA	NA	NA	NA	NA	NA	NA	NA	NA	NA	NA	NA	NA	NA	NA	NA	NA	1:96255493:96273575	NA	NA	NA	NA	NA	NA	NA	NA	NA	NA	NA	NA	NA	NA	NA	NA	NA	NA	NA	NA	NA	NA	NA
1:97113731:97284496	rs11165690	97113731	0.00298792	NA	NA	NA	NA	NA	NA	NA	NA	NA	NA	NA	NA	1:97113731:97284496	NA	NA	NA	NA	NA	NA	NA	NA	NA	1:97113731:97284496	1:97113731:97284496	NA	NA	NA	NA	NA	NA	NA	NA	NA	NA	1:97113731:97284496	1:97113731:97284496	NA	NA	NA	NA	NA	NA	NA	NA	1:97113731:97284496	NA
1:97731961:98652395	rs2802535	98508258	2.74918e-13	1:97797970:98562260	1:97797970:98562260	1:97797970:98562260	1:97797970:98562260	1:97797970:98562260	1:97797970:98562260	1:97797970:98562260	1:97797970:98562260	1:97797970:98562260	1:97797970:98562260	1:97797970:98562260	1:97797970:98562260	1:97797970:98562260	1:97797970:98562260	1:97797970:98562260	1:97797970:98562260	1:97731961:98562260	1:97797970:98562260	1:97731961:98562260	1:97797970:98562260	1:97797970:98562260	1:97797970:98562260	1:97797970:98562260	1:97797970:98562260	1:97731961:98562260	1:97731961:98562260	1:97797970:98652395	1:97731961:98562260	1:97797970:98562260	1:97797970:98562260	1:97797970:98562260	1:97797970:98562260	1:97797970:98562260	1:97797970:98562260	1:97797970:98562260	1:97797970:98562260	1:97731961:98562260	1:97797970:98562260	1:97797970:98562260	1:97797970:98562260	1:97731961:98562260	1:97797970:98562260	1:97797970:98562260	1:97797970:98562260	1:97797970:98562260	1:97797970:98562260
1:115166656:115875645	rs2224086	115309590	0.00145987	1:115262845:115313051	1:115262845:115313051	1:115262845:115313051	1:115262845:115313051	1:115262845:115313051	1:115262845:115313051, 1:115833848:115857251	1:115262845:115313051	1:115262845:115313051	1:115262845:115313051	1:115262845:115313051, 1:115833848:115857251	1:115262845:115313051, 1:115833848:115875645	1:115262845:115313051, 1:115833848:115857251	1:115262845:115313051	1:115262845:115313051	1:115262845:115313051	1:115262845:115313051	1:115262845:115313051	1:115262845:115313051	1:115262845:115313051, 1:115833848:115857251	1:115262845:115313051, 1:115833848:115857251	1:115262845:115313051, 1:115833848:115875645	1:115262845:115313051, 1:115833848:115875645	1:115262845:115313051	1:115262845:115313051, 1:115833848:115857251	1:115262845:115313051, 1:115833848:115857251	1:115262845:115313051, 1:115833848:115857251	1:115262845:115313051, 1:115833848:115857251	1:115262845:115313051, 1:115833848:115857251	1:115262845:115313051, 1:115833848:115857251	1:115262845:115313051, 1:115833848:115857251	1:115262845:115313051, 1:115833848:115857251	1:115262845:115313051	1:115166656:115653165	1:115166656:115653165	1:115262845:115313051	1:115262845:115313051	1:115262845:115313051, 1:115861265:115875645	1:115262845:115313051	1:115262845:115313051	1:115262845:115313051, 1:115833848:115857251	1:115262845:115313051	1:115262845:115313051	1:115262845:115313051	1:115262845:115313051	1:115262845:115313051	1:115166656:115653165
1:149998923:150971195	rs11589801	150140833	7.39435e-05	1:149998923:150509544	1:149998923:150509544	1:149999059:150971195	1:149999059:150509544	1:149999059:150509544	1:149998923:150509544	1:149998923:150509544	1:149998923:150509544	1:149998923:150509544	1:149998923:150509544	1:149999059:150509544	1:149999059:150509544	1:149999059:150509544	1:149999059:150509544	1:149999059:150509544	1:149999059:150509544	1:149999059:150509544	1:149999059:150509544	1:149999059:150509544	1:149998923:150509544	1:149998923:150509544	1:149999059:150509544	1:149998923:150509544	1:149998923:150509544	1:149999059:150509544	1:149999059:150509544	1:149999059:150509544	1:149999059:150509544	1:149999059:150509544	1:149998923:150509544	1:149998923:150509544	1:149999059:150509544	1:149998923:150509544	1:149999059:150509544	1:149999059:150509544	1:149998923:150509544	1:149998923:150509544	1:149998923:150509544	1:149998923:150509544	1:149999764:150509544	1:149999764:150509544	1:149999764:150509544	1:149998923:150509544	1:149998923:150509544	1:149998923:150509544	1:149999059:150509544
1:153758562:154085643	rs10908525	153882544	0.000433364	1:153760942:154078490	1:153760942:154078490	1:153758562:154084441	1:153760942:154078490	1:153760942:154078490	1:153758562:154084441	1:153760942:154078490	1:153760942:154078490	1:153760942:154078490	1:153760942:154078490	1:153760942:154078490	1:153760942:154078490	1:153760942:154078490	1:153760942:154078490	1:153758562:154084441	1:153758562:154084441	1:153760942:154078490	1:153760942:154078490	1:153760942:154078490	1:153760942:154078490	1:153760942:154078490	1:153760942:154078490	1:153760942:154078490	1:153758562:154085643	1:153760942:154078490	1:153760942:154078490	1:153758562:154084441	1:153758562:154084441	1:153760942:154078490	1:153760942:154078490	1:153760942:154078490	1:153760942:154078490	1:153760942:154078490	1:153760942:154078490	1:153760942:154078490	1:153760942:154078490	1:153758562:154084441	1:153760942:154078490	1:153760942:154078490	1:153760942:154078490	1:153760942:154078490	1:153758562:154085643	1:153760942:154078490	1:153760942:154078490	1:153760942:154078490	1:153760942:154078490
1:155087411:155087411	rs34455078	155087411	0.00230334	NA	NA	NA	NA	1:155087411:155087411	NA	NA	NA	NA	1:155087411:155087411	1:155087411:155087411	1:155087411:155087411	1:155087411:155087411	1:155087411:155087411	NA	NA	1:155087411:155087411	1:155087411:155087411	NA	NA	NA	NA	1:155087411:155087411	NA	NA	1:155087411:155087411	1:155087411:155087411	1:155087411:155087411	1:155087411:155087411	NA	NA	NA	NA	NA	NA	NA	NA	NA	1:155087411:155087411	1:155087411:155087411	NA	NA	1:155087411:155087411	NA	NA	NA
1:163581663:163766672	rs7521492	163727923	0.000626366	1:163581663:163766672	1:163581663:163766672	1:163581663:163766672	1:163581663:163766672	1:163581663:163766672	1:163606974:163766672	1:163581663:163766672	1:163581663:163766672	1:163581663:163766672	1:163581663:163766672	1:163581663:163766672	1:163581663:163766672	1:163582980:163766672	1:163581663:163766672	1:163581663:163766672	1:163581663:163766672	1:163581663:163766672	1:163581663:163766672	1:163581663:163766672	1:163581663:163766672	1:163581663:163766672	1:163581663:163766672	1:163581663:163766672	1:163581663:163766672	1:163581663:163766672	1:163581663:163766672	1:163581663:163766672	1:163581663:163766672	1:163581663:163766672	1:163581663:163766672	1:163581663:163766672	1:163581663:163766672	1:163581663:163766672	1:163581663:163766672	1:163581663:163766672	1:163606974:163766672	1:163581663:163766672	1:163581663:163766672	1:163581663:163766672	1:163581663:163766672	1:163581663:163766672	1:163581663:163766672	1:163581663:163766672	1:163581663:163766672	1:163581663:163766672	1:163581663:163766672
1:173580303:174712614	rs61826818	173712822	0.00245252	1:173657051:173881871	1:173580303:174712614	1:173580303:174712614	1:173580303:174712614	1:173580303:174712614	NA	1:173580303:174712614	NA	1:173580303:174712614	1:173580303:174712614	1:173580303:174712614	1:173580303:174712614	1:173580303:174712614	1:173580303:174712614	1:173580303:174712614	1:173580303:174712614	1:173580303:174712614	1:173580303:174712614	1:173580303:174712614	1:173580303:174712614	1:173580303:174712614	1:173580303:174712614	1:173580303:174712614	1:173580303:174712614	1:173580303:174712614	1:173580303:174712614	NA	1:173580303:174712614	1:173580303:174712614	1:173580303:174712614	1:173580303:174712614	NA	NA	NA	1:173580303:174712614	1:173580303:174712614	NA	1:173580303:174712614	1:173580303:174712614	1:173580303:174712614	1:173580303:174712614	NA	1:173580303:174712614	1:173580303:174712614	NA	NA
1:175727238:175809524	rs4652130	175809524	0.00712515	NA	NA	NA	NA	NA	NA	NA	NA	NA	NA	NA	NA	NA	NA	NA	NA	NA	NA	NA	1:175727238:175809524	NA	NA	NA	NA	NA	NA	NA	NA	NA	NA	NA	NA	NA	NA	NA	NA	NA	NA	NA	NA	NA	NA	NA	NA	NA	NA
1:177237533:177428790	rs16851048	177276006	6.20698e-06	1:177237533:177428790	1:177237533:177428790	1:177237533:177428790	1:177237533:177428790	1:177237533:177428790	1:177237533:177428790	1:177237533:177428790	1:177237533:177428790	1:177237533:177428790	1:177237533:177428790	1:177237533:177428790	1:177237533:177428790	1:177237533:177428790	1:177237533:177428790	1:177237533:177428790	1:177237533:177428790	1:177237533:177428790	1:177237533:177428790	1:177237533:177428790	1:177237533:177428790	1:177237533:177428790	1:177237533:177428790	1:177237533:177428790	1:177237533:177428790	1:177237533:177428790	1:177237533:177428790	1:177237533:177428790	1:177237533:177428790	1:177237533:177428790	1:177237533:177428790	1:177237533:177428790	1:177237533:177428790	1:177237533:177428790	1:177237533:177428790	1:177237533:177428790	1:177237533:177428790	1:177237533:177428790	1:177237533:177428790	1:177237533:177428790	1:177237533:177428790	1:177237533:177428790	1:177237533:177428790	1:177237533:177428790	1:177237533:177428790	1:177237533:177428790	1:177237533:177428790
1:177759029:177760918	rs10913420	177759645	0.00625479	NA	NA	1:177759029:177760918	NA	NA	NA	NA	NA	NA	NA	NA	NA	1:177759029:177760918	NA	NA	NA	NA	1:177759029:177760918	NA	NA	NA	NA	1:177759029:177760918	NA	1:177759029:177760918	NA	NA	1:177759029:177760918	NA	NA	NA	NA	NA	NA	NA	NA	NA	NA	1:177759029:177760918	1:177759029:177760918	NA	NA	1:177759029:177760918	1:177759029:177760918	NA	NA
1:184672098:184865132	rs78444298	184672098	0.00226566	NA	NA	1:184672098:184865132	NA	1:184672098:184865132	NA	1:184672098:184865132	NA	NA	NA	NA	NA	NA	NA	1:184672098:184865132	1:184672098:184865132	NA	NA	NA	NA	NA	NA	NA	NA	NA	NA	NA	NA	NA	NA	NA	NA	NA	NA	NA	NA	NA	NA	NA	NA	NA	NA	NA	NA	NA	NA
1:200259607:200464803	rs4317838	200421446	2.80961e-05	1:200299701:200463931	1:200299701:200463931	1:200299701:200463931	1:200299701:200463931	1:200299701:200463931	1:200299701:200463931	1:200299701:200463931	1:200299701:200463931	1:200299701:200463931	1:200299701:200463931	1:200299701:200463931	1:200299701:200463931	1:200299701:200463931	1:200299701:200463931	1:200299701:200463931	1:200299701:200463931	1:200259607:200463931	1:200299701:200464803	1:200299701:200463931	1:200299701:200464803	1:200299701:200463931	1:200299701:200463931	1:200299701:200463931	1:200259607:200463931	1:200299701:200463931	1:200299701:200463931	1:200299701:200463931	1:200299701:200463931	1:200299701:200463931	1:200299701:200463931	1:200299701:200463931	1:200299701:200463931	1:200299701:200463931	1:200299701:200463931	1:200299701:200463931	1:200299701:200463931	1:200299701:200463931	1:200299701:200463931	1:200299701:200463931	1:200299701:200463931	1:200299701:200463931	1:200299701:200463931	1:200299701:200463931	1:200299701:200463931	1:200299701:200463931	1:200299701:200463931
1:200874229:201024059	rs72749142	200951307	0.000247614	1:200875037:201020360	1:200875037:201020360	1:200874229:201024059	1:200874229:201024059	1:200874229:201024059	1:200875037:201020360	1:200875037:201020360	1:200875037:201020360	1:200875037:201020360	1:200875037:201020360	1:200875037:201020360	1:200875037:201020360	1:200874229:201024059	1:200874229:201024059	1:200875037:201020360	1:200875037:201020360	1:200875037:201020360	1:200875037:201020360	1:200875037:201020360	1:200875037:201020360	1:200875037:201020360	1:200875037:201020360	1:200875037:201020360	1:200875037:201020360	1:200875037:201020360	1:200875037:201020360	1:200874229:201020360	1:200874229:201014966	1:200875037:201020360	1:200875037:201020360	1:200875037:201020360	1:200875037:201020360	1:200874229:201024059	1:200874229:201024059	1:200874229:201024059	1:200874229:201024059	1:200874229:201024059	1:200874229:201024059	1:200874229:201024059	1:200875037:201020360	1:200875037:201020360	1:200875037:201020360	1:200875037:201020360	1:200875037:201020360	1:200875037:201020360	1:200875037:201020360
1:204939336:204971553	rs11240330	204968258	0.00820872	NA	NA	NA	NA	NA	NA	NA	NA	NA	NA	NA	NA	NA	NA	NA	NA	NA	NA	NA	NA	NA	NA	NA	NA	NA	NA	NA	NA	NA	NA	NA	NA	NA	NA	NA	NA	NA	NA	NA	NA	NA	NA	1:204939336:204971553	NA	NA	NA
1:205015284:205189377	rs16937	205035455	0.00643741	NA	NA	NA	NA	NA	NA	NA	NA	NA	NA	NA	NA	NA	NA	NA	NA	NA	NA	NA	NA	NA	NA	NA	NA	NA	NA	NA	NA	NA	NA	NA	NA	NA	NA	NA	NA	NA	NA	NA	NA	NA	NA	NA	NA	1:205015284:205189377	NA
1:207917499:208049502	rs4844621	208030303	0.0059671	NA	1:207917499:208049502	NA	NA	NA	NA	NA	NA	NA	NA	NA	NA	NA	NA	NA	NA	NA	NA	NA	NA	NA	NA	NA	NA	NA	NA	NA	NA	NA	NA	NA	NA	NA	NA	NA	NA	1:207917499:208049502	1:207917499:208049502	NA	NA	NA	NA	NA	NA	NA	NA
1:226774042:226811900	rs41314284	226790001	0.00241017	1:226774042:226811900	1:226774042:226811900	1:226774042:226811900	1:226774042:226811900	1:226774042:226811900	1:226774042:226811900	1:226774042:226811900	1:226774042:226811900	1:226774042:226811900	1:226774042:226811900	1:226774042:226811900	1:226774042:226811900	1:226774042:226811900	1:226774042:226811900	1:226774042:226811900	1:226774042:226811900	1:226774042:226811900	1:226774042:226811900	1:226774042:226811900	1:226774042:226811900	1:226774042:226811900	1:226774042:226811900	1:226774042:226811900	1:226774042:226811900	1:226774042:226811900	1:226774042:226811900	1:226774042:226811900	1:226774042:226811900	1:226774042:226811900	1:226774042:226811900	1:226774042:226811900	1:226774042:226811900	1:226774042:226811900	1:226774042:226811900	1:226774042:226811900	1:226774042:226811900	1:226774042:226811900	1:226774042:226811900	1:226774042:226811900	1:226774042:226811900	1:226774042:226811900	1:226774042:226811900	1:226774042:226811900	1:226774042:226811900	1:226774042:226811900	1:226774042:226811900
1:230228692:230272624	rs4846898	230252218	0.000210404	1:230230169:230272624	1:230230169:230272624	1:230228692:230272624	1:230228692:230272624	1:230230169:230272624	1:230228692:230272624	1:230230169:230272624	1:230230169:230272624	1:230230169:230272624	1:230230169:230272624	1:230230169:230272624	1:230230169:230272624	1:230228692:230272624	1:230228692:230272624	1:230230169:230272624	1:230230169:230272624	1:230230169:230272624	1:230230169:230272624	1:230230169:230272624	1:230228692:230272624	1:230230169:230272624	1:230230169:230272624	1:230230169:230272624	1:230228692:230272624	1:230228692:230272624	1:230230169:230272624	1:230230169:230272624	1:230230169:230272624	1:230230169:230272624	1:230230169:230272624	1:230230169:230272624	1:230230169:230272624	1:230230169:230272624	1:230230169:230272624	1:230230169:230272624	1:230230169:230272624	1:230230169:230272624	1:230230169:230272624	1:230228692:230272624	1:230228692:230272624	1:230230169:230272624	1:230230169:230272624	1:230228692:230272624	1:230228692:230272624	1:230230169:230272624	1:230230169:230272624
1:239166610:239222595	rs72769124	239210058	4.51395e-07	1:239171701:239222595	1:239171701:239222595	1:239171701:239222595	1:239171701:239222595	1:239171701:239222595	1:239171701:239222595	1:239171701:239222595	1:239171701:239222595	1:239171701:239222595	1:239171701:239222595	1:239171701:239222595	1:239171701:239222595	1:239171701:239222595	1:239171701:239222595	1:239171701:239222595	1:239171701:239222595	1:239171701:239222595	1:239171701:239222595	1:239171701:239222595	1:239171701:239222595	1:239171701:239222595	1:239171701:239222595	1:239171701:239222595	1:239166610:239222595	1:239171701:239222595	1:239171701:239222595	1:239171701:239222595	1:239171701:239222595	1:239171701:239222595	1:239171701:239222595	1:239171701:239222595	1:239171701:239222595	1:239171701:239222595	1:239171701:239222595	1:239171701:239222595	1:239166610:239222595	1:239171701:239222595	1:239171701:239222595	1:239171701:239222595	1:239171701:239222595	1:239171701:239222595	1:239171701:239222595	1:239171701:239222595	1:239171701:239222595	1:239171701:239222595	1:239171701:239222595
1:243282562:244025999	rs61833239	244010441	9.15108e-07	1:243503764:244023667	1:243503764:244023667	1:243503764:244023667	1:243503764:244023667	1:243503764:244023667	1:243503764:244023667	1:243503764:244023667	1:243503764:244023667	1:243503764:244023667	1:243503764:244023667	1:243503764:244023667	1:243503764:244023667	1:243503764:244025999	1:243503764:244025999	1:243503764:244023667	1:243282562:244023667	1:243503764:244023667	1:243503764:244023667	1:243503764:244023667	1:243503764:244023667	1:243503764:244023667	1:243503764:244023667	1:243282562:244023667	1:243282562:244023667	1:243503764:244023667	1:243503764:244023667	1:243503764:244023667	1:243503764:244023667	1:243503764:244023667	1:243503764:244023667	1:243503764:244023667	1:243503764:244023667	1:243503764:244023667	1:243503764:244023667	1:243503764:244023667	1:243282562:244023667	1:243503764:244023667	1:243503764:244023667	1:243503764:244023667	1:243503764:244023667	1:243503764:244023667	1:243503764:244023667	1:243503764:244023667	1:243503764:244023667	1:243503764:244023667	1:243503764:244023667
2:2294426:2372608	rs6715366	2327295	0.000332677	2:2294426:2347145	2:2294845:2372608	2:2294845:2372608	2:2294426:2347145	2:2294845:2372608	2:2294426:2347145	2:2294426:2347145	2:2294426:2347145	2:2294426:2347145	2:2294426:2347145	2:2294426:2347145	2:2294426:2347145	2:2294845:2372608	2:2294426:2347145	2:2294426:2347145	2:2294426:2347145	2:2294426:2347145	2:2294426:2347145	2:2294426:2347145	2:2294426:2347145	2:2294426:2347145	2:2294426:2347145	2:2294845:2372608	2:2294845:2372608	2:2294426:2347145	2:2294426:2347145	2:2294426:2347145	2:2294426:2347145	2:2294426:2347145	2:2294426:2347145	2:2294426:2347145	2:2294426:2347145	2:2294426:2347145	2:2294426:2347145	2:2294426:2347145	2:2294426:2347145	2:2294426:2347145	2:2294845:2372608	2:2294426:2347145	2:2294426:2347145	2:2294845:2372608	2:2294845:2372608	2:2294426:2347145	2:2294426:2347145	2:2294845:2372608	2:2294845:2372608
2:22430795:22754466	rs12712510	22749726	2.8186e-05	2:22477818:22754466	2:22477818:22754466	2:22499207:22754466	2:22477818:22754466	2:22477818:22754466	2:22477818:22754466	2:22477818:22754466	2:22477818:22754466	2:22477818:22754466	2:22477818:22754466	2:22477818:22754466	2:22477818:22754466	2:22477818:22754466	2:22477818:22754466	2:22477818:22754466	2:22477818:22754466	2:22477818:22754466	2:22477818:22754466	2:22477818:22754466	2:22477818:22754466	2:22477818:22754466	2:22477818:22754466	2:22477818:22754466	2:22499207:22754466	2:22477818:22754466	2:22477818:22754466	2:22477818:22754466	2:22477818:22754466	2:22499207:22754466	2:22477818:22754466	2:22477818:22754466	2:22477818:22754466	2:22477818:22754466	2:22477818:22754466	2:22477818:22754466	2:22477818:22754466	2:22477818:22754466	2:22477818:22754466	2:22477818:22754466	2:22477818:22754466	2:22499207:22754466	2:22477818:22754466	2:22430795:22754466	2:22477818:22754466	2:22477818:22754466	2:22452259:22754466
2:25599172:25599172	rs141216273	25599172	0.00206309	2:25599172:25599172	2:25599172:25599172	2:25599172:25599172	2:25599172:25599172	2:25599172:25599172	2:25599172:25599172	2:25599172:25599172	2:25599172:25599172	2:25599172:25599172	2:25599172:25599172	2:25599172:25599172	2:25599172:25599172	2:25599172:25599172	2:25599172:25599172	2:25599172:25599172	2:25599172:25599172	2:25599172:25599172	2:25599172:25599172	2:25599172:25599172	2:25599172:25599172	2:25599172:25599172	2:25599172:25599172	2:25599172:25599172	2:25599172:25599172	2:25599172:25599172	2:25599172:25599172	2:25599172:25599172	2:25599172:25599172	2:25599172:25599172	2:25599172:25599172	2:25599172:25599172	2:25599172:25599172	2:25599172:25599172	2:25599172:25599172	2:25599172:25599172	2:25599172:25599172	2:25599172:25599172	2:25599172:25599172	2:25599172:25599172	2:25599172:25599172	2:25599172:25599172	2:25599172:25599172	2:25599172:25599172	2:25599172:25599172	2:25599172:25599172	2:25599172:25599172
2:27066833:27345484	rs12714092	27314882	0.00563222	NA	NA	NA	NA	NA	2:27066833:27334339	NA	NA	NA	NA	NA	NA	NA	NA	NA	NA	NA	NA	NA	NA	NA	NA	NA	NA	NA	NA	NA	NA	NA	NA	NA	NA	NA	NA	NA	2:27126557:27345484	NA	NA	NA	NA	NA	NA	NA	NA	NA	NA
2:27501510:28281545	rs12474906	28033538	0.00321022	NA	NA	NA	NA	NA	2:27961614:28281545	NA	NA	NA	NA	NA	NA	2:27961614:28281545	2:27961614:28281545	2:27961614:28281545	2:27961614:28281545	NA	NA	NA	2:27754625:28281545	NA	2:27989110:28192597	NA	NA	2:27961614:28281545	2:27961614:28281545	NA	NA	NA	NA	NA	NA	NA	NA	NA	NA	NA	2:27501510:28281545	NA	NA	NA	NA	NA	NA	2:27961614:28281545	2:27961614:28281545
2:37082242:37592628	rs7563610	37566376	5.97674e-05	2:37422076:37576136	2:37386900:37592628	2:37422076:37576136	2:37422076:37576136	2:37422076:37576136	2:37422076:37576136	2:37422076:37576136	2:37422076:37576136	2:37422076:37576136	2:37422076:37576136	2:37422076:37576136	2:37422076:37576136	2:37422076:37576136	2:37422076:37576136	2:37422076:37576136	2:37422076:37576136	2:37422076:37576136	2:37422076:37576136	2:37422076:37576136	2:37386900:37576136	2:37422076:37576136	2:37422076:37576136	2:37422076:37576136	2:37422076:37576136	2:37082242:37592628	2:37082242:37592628	2:37422076:37576136	2:37422076:37576136	2:37422076:37576136	2:37422076:37576136	2:37422076:37576136	2:37422076:37576136	2:37422076:37576136	2:37190726:37576136	2:37422076:37576136	2:37386900:37576136	2:37422076:37576136	2:37422076:37576136	2:37386900:37576136	2:37190726:37576136	2:37422076:37576136	2:37422076:37576136	2:37386900:37576136	2:37386900:37576136	2:37386900:37576136	2:37422076:37576136
2:48177487:48736839	rs79247094	48554955	0.000944466	2:48207554:48707841	2:48207554:48707841	2:48207554:48707841	2:48207554:48707841	NA	NA	NA	NA	NA	NA	2:48207554:48707841	2:48207554:48707841	2:48207554:48707841	2:48207554:48707841	2:48207554:48707841	2:48207554:48736839	NA	NA	NA	NA	NA	NA	NA	2:48207554:48707841	NA	2:48489598:48642541	NA	NA	2:48207554:48707841	NA	2:48207554:48707841	2:48207554:48707841	NA	NA	NA	NA	NA	2:48177487:48707841	NA	NA	2:48207554:48707841	NA	NA	NA	NA	2:48207554:48707841
2:53864624:54347902	rs6714450	54252825	0.00153186	NA	NA	NA	NA	NA	NA	NA	NA	NA	NA	2:53864624:54347902	2:53864624:54347902	2:53864624:54343639	NA	NA	NA	NA	NA	NA	NA	NA	NA	NA	NA	NA	NA	NA	NA	NA	NA	NA	2:53958408:54347040	NA	NA	NA	NA	NA	NA	NA	NA	NA	NA	NA	NA	2:53864624:54347902	NA
2:54688458:55231995	rs354225	54923766	0.00282881	NA	NA	NA	NA	NA	NA	NA	NA	NA	NA	NA	NA	NA	NA	NA	NA	NA	NA	NA	NA	NA	NA	2:54916910:54933369	NA	NA	2:54688458:55231995	NA	NA	NA	NA	NA	2:54916910:54933369	NA	NA	2:54916910:54933369	2:54916910:54933369	NA	NA	NA	2:54916910:54933369	NA	NA	NA	NA	NA	NA
2:57931347:58505679	rs11682175	57987593	5.07038e-10	2:57931347:58502679	2:57931347:58505679	2:57931347:58505679	2:57931347:58502679	2:57931347:58505679	2:57931347:58502679	2:57931347:58502679	2:57931347:58502679	2:57931347:58502679	2:57931347:58502679	2:57931347:58502679	2:57931347:58502679	2:57931347:58502679	2:57931347:58502679	2:57931347:58502679	2:57931347:58502679	2:57931347:58505679	2:57931347:58502679	2:57931347:58502679	2:57931347:58502679	2:57931347:58502679	2:57931347:58502679	2:57931347:58502679	2:57931347:58502679	2:57931347:58502679	2:57931347:58502679	2:57931347:58505679	2:57931347:58505679	2:57931347:58502679	2:57931347:58502679	2:57931347:58502679	2:57931347:58502679	2:57931347:58502679	2:57931347:58502679	2:57931347:58502679	2:57931347:58502679	2:57931347:58502679	2:57931347:58502679	2:57931347:58502679	2:57931347:58502679	2:57931347:58502679	2:57931347:58502679	2:57931347:58502679	2:57931347:58502679	2:57931347:58505679	2:57931347:58502679
2:60295736:60330305	rs10199158	60302536	0.00752502	NA	NA	NA	NA	NA	NA	NA	NA	NA	NA	NA	NA	NA	2:60295736:60330305	NA	2:60295736:60330305	NA	NA	NA	NA	NA	NA	NA	NA	NA	NA	NA	2:60295736:60330305	NA	NA	NA	NA	NA	NA	NA	NA	NA	NA	NA	NA	NA	NA	NA	NA	NA	NA
2:60704484:60718347	rs7599488	60718347	0.0018508	2:60704484:60718347	2:60704484:60718347	NA	NA	NA	NA	NA	NA	NA	NA	NA	NA	NA	NA	NA	NA	NA	NA	NA	NA	NA	NA	NA	NA	NA	NA	NA	NA	NA	NA	NA	NA	NA	NA	2:60704484:60718347	2:60704484:60718347	NA	NA	NA	NA	NA	NA	NA	NA	NA	NA
2:62659033:62679509	rs76503615	62679509	0.00142226	NA	NA	NA	NA	NA	NA	NA	2:62659033:62679509	NA	NA	NA	NA	2:62659033:62679509	2:62659033:62679509	NA	2:62659033:62679509	2:62659033:62679509	NA	NA	NA	NA	NA	NA	NA	NA	NA	2:62659033:62679509	2:62659033:62679509	NA	NA	NA	NA	NA	NA	2:62659033:62679509	2:62659033:62679509	NA	NA	NA	2:62659033:62679509	NA	NA	NA	NA	2:62659033:62679509	2:62659033:62679509
2:73129974:73157395	rs999494	73157395	0.00562695	NA	2:73129974:73157395	NA	NA	NA	NA	2:73129974:73157395	NA	2:73129974:73157395	NA	NA	NA	2:73129974:73157395	NA	NA	NA	NA	NA	NA	NA	NA	NA	NA	NA	NA	NA	NA	NA	NA	NA	NA	2:73129974:73157395	NA	NA	NA	NA	NA	NA	NA	NA	NA	NA	NA	NA	NA	NA
2:73561485:73900900	rs6546857	73837955	0.000386073	2:73561485:73900900	2:73561485:73900900	2:73561485:73900900	2:73561485:73900900	2:73561485:73900900	2:73561485:73900900	2:73561485:73900900	2:73561485:73900900	2:73561485:73900900	2:73561485:73900900	2:73561485:73900900	2:73561485:73900900	2:73561485:73900900	2:73561485:73900900	2:73561485:73900900	2:73561485:73900900	2:73561485:73900900	2:73561485:73900900	2:73561485:73900900	2:73561485:73900900	2:73561485:73900900	2:73561485:73900900	2:73561485:73900900	2:73561485:73900900	2:73561485:73900900	2:73561485:73900900	2:73561485:73900900	2:73561485:73900900	2:73561485:73900900	2:73561485:73900900	2:73561485:73900900	2:73561485:73900900	2:73561485:73900900	2:73561485:73900900	2:73561485:73900900	2:73561485:73900900	2:73561485:73900900	2:73561485:73900900	2:73561485:73900900	2:73561485:73900900	2:73561485:73900900	2:73561485:73900900	2:73561485:73900900	2:73561485:73900900	2:73561485:73900900	2:73561485:73900900
2:76239791:76479233	rs67627854	76246645	0.00138372	2:76239791:76479233	2:76239791:76479233	2:76239791:76479233	2:76239791:76479233	2:76239791:76479233	2:76239791:76479233	2:76239791:76479233	2:76239791:76479233	2:76239791:76479233	2:76239791:76479233	2:76239791:76479233	2:76239791:76479233	2:76239791:76479233	2:76239791:76479233	2:76239791:76479233	2:76239791:76479233	2:76239791:76479233	2:76239791:76479233	2:76239791:76479233	2:76239791:76479233	2:76239791:76479233	2:76239791:76479233	2:76239791:76479233	2:76239791:76479233	2:76239791:76479233	2:76239791:76479233	2:76239791:76479233	2:76239791:76479233	2:76239791:76479233	2:76239791:76479233	2:76239791:76479233	2:76239791:76479233	2:76239791:76479233	2:76239791:76479233	2:76239791:76479233	2:76239791:76479233	2:76239791:76479233	2:76239791:76479233	2:76239791:76479233	2:76239791:76479233	2:76239791:76479233	2:76239791:76479233	2:76239791:76479233	2:76239791:76479233	2:76239791:76479233	2:76239791:76479233
2:77695496:77742043	rs13420329	77706547	0.00330185	NA	2:77695496:77742043	NA	NA	NA	NA	NA	NA	NA	NA	NA	NA	NA	NA	NA	NA	NA	NA	NA	NA	NA	NA	NA	2:77695496:77742043	NA	NA	NA	NA	NA	NA	NA	2:77695496:77742043	NA	NA	NA	NA	NA	NA	2:77695496:77742043	NA	NA	NA	NA	NA	NA	NA
2:79224687:79451065	rs13407231	79433627	0.00164283	2:79407944:79451065	2:79407944:79451065	2:79407944:79451065	2:79407944:79451065	2:79407944:79451065	2:79407944:79451065	2:79407944:79451065	2:79407944:79451065	2:79407944:79451065	2:79407944:79451065	2:79407944:79451065	2:79407944:79451065	2:79407944:79451065	2:79407944:79451065	2:79407944:79451065	2:79407944:79451065	2:79407944:79451065	2:79407944:79451065	2:79407944:79451065	2:79224687:79451065	2:79407944:79451065	2:79224687:79451065	2:79224687:79451065	2:79407944:79451065	2:79224687:79451065	2:79224687:79451065	2:79407944:79451065	2:79407944:79451065	2:79407944:79451065	2:79407944:79451065	2:79407944:79451065	2:79407944:79451065	2:79407944:79451065	2:79407944:79451065	2:79407944:79451065	2:79407944:79451065	2:79407944:79451065	2:79407944:79451065	2:79224687:79451065	2:79407944:79451065	2:79224687:79451065	2:79224687:79451065	2:79407944:79451065	2:79407944:79451065	2:79407944:79451065	2:79407944:79451065
2:97349315:98599499	rs7575796	97746526	0.000100296	2:97349315:98599499	2:97349315:98599499	2:97349315:98599499	2:97349315:98599499	2:97349315:98599499	2:97349315:98599499	2:97349315:98599499	2:97349315:98599499	2:97349315:98599499	2:97349315:98599499	2:97349315:98599499	2:97349315:98599499	2:97349315:98599499	2:97349315:98599499	2:97349315:98599499	2:97349315:98599499	2:97349315:98599499	2:97349315:98599499	2:97349315:98599499	2:97349315:98599499	2:97349315:98599499	2:97349315:98599499	2:97349315:98599499	2:97349315:98599499	2:97349315:98599499	2:97349315:98599499	2:97349315:98599499	2:97349315:98599499	2:97349315:98599499	2:97349315:98599499	2:97349315:98599499	2:97349315:98599499	2:97349315:98599499	2:97349315:98599499	2:97349315:98599499	2:97349315:98599499	2:97349315:98599499	2:97349315:98599499	2:97349315:98599499	2:97349315:98599499	2:97349315:98599499	2:97349315:98599499	2:97349315:98599499	2:97349315:98599499	2:97349315:98599499	2:97349315:98599499
2:134496695:134528954	rs746838	134528954	0.00638605	NA	NA	NA	2:134496695:134528954	NA	NA	NA	NA	NA	NA	NA	NA	NA	NA	NA	NA	NA	NA	NA	NA	NA	NA	NA	NA	NA	NA	NA	NA	NA	NA	NA	NA	NA	NA	NA	NA	NA	NA	NA	NA	NA	NA	NA	NA	NA	NA
2:134839539:134859017	rs6430491	134840967	0.00496007	NA	2:134839539:134859017	NA	NA	NA	NA	NA	NA	NA	NA	NA	NA	NA	NA	NA	NA	NA	NA	NA	NA	NA	NA	NA	NA	NA	NA	NA	NA	NA	NA	NA	NA	NA	NA	NA	NA	NA	NA	NA	NA	NA	NA	NA	NA	NA	NA
2:139203595:139356500	rs10178579	139231958	0.00441652	NA	NA	NA	NA	NA	NA	NA	NA	NA	NA	NA	NA	NA	NA	NA	NA	NA	NA	NA	NA	NA	NA	NA	NA	2:139203595:139356500	NA	NA	NA	NA	NA	NA	NA	2:139203595:139356500	2:139203595:139356500	NA	NA	NA	NA	NA	NA	NA	NA	NA	NA	NA	NA
2:144988733:145219688	rs13016542	145183851	7.11803e-06	2:145136553:145219688	2:144988733:145219688	2:145136553:145219688	2:145136553:145219688	2:145136553:145219688	2:144988733:145219688	2:144988733:145219688	2:144988733:145219688	2:145136553:145219688	2:145136553:145219688	2:145136553:145219688	2:145136553:145219688	2:145136553:145219688	2:144988733:145219688	2:145136553:145219688	2:144988733:145219688	2:144988733:145219688	2:144988733:145219688	2:144988733:145219688	2:144988733:145219688	2:145136553:145219688	2:145136553:145219688	2:145136553:145219688	2:145136553:145219688	2:144988733:145219688	2:145136553:145219688	2:144988733:145219688	2:144988733:145219688	2:145136553:145219688	2:145136553:145219688	2:145136553:145219688	2:144988733:145219688	2:145136553:145219688	2:145136553:145219688	2:144988733:145219688	2:144988733:145219688	2:145136553:145219688	2:145136553:145219688	2:144988733:145219688	2:144988733:145219688	2:144988733:145219688	2:145136553:145219688	2:144988733:145219688	2:145136553:145219688	2:144988733:145219688	2:145136553:145219688
2:146415580:146441828	rs16825349	146425531	8.67313e-05	2:146416874:146441828	2:146416874:146441828	2:146416874:146441828	2:146416874:146441828	2:146416874:146441828	2:146416874:146441828	2:146415580:146441828	2:146416874:146441828	2:146416874:146441828	2:146416874:146441828	2:146416874:146441828	2:146416874:146441828	2:146415580:146441828	2:146415580:146441828	2:146416874:146441828	2:146416874:146441828	2:146416874:146441828	2:146416874:146441828	2:146416874:146441828	2:146416874:146441828	2:146416874:146441828	2:146416874:146441828	2:146416874:146441828	2:146416874:146441828	2:146416874:146441828	2:146416874:146441828	2:146416874:146441828	2:146416874:146441828	2:146416874:146441828	2:146416874:146441828	2:146416874:146441828	2:146416874:146441828	2:146416874:146441828	2:146416874:146441828	2:146416874:146441828	2:146416874:146441828	2:146416874:146441828	2:146416874:146441828	2:146415580:146441828	2:146416874:146441828	2:146416874:146441828	2:146416874:146441828	2:146416874:146441828	2:146416874:146441828	2:146416874:146441828	2:146416874:146441828
2:148347580:148371566	rs114664644	148351714	0.00881013	NA	NA	NA	NA	NA	NA	NA	NA	NA	NA	NA	NA	NA	NA	NA	NA	NA	NA	NA	NA	NA	NA	NA	NA	2:148347580:148371566	NA	NA	NA	NA	NA	NA	2:148347580:148371566	NA	NA	NA	NA	NA	NA	NA	NA	NA	NA	NA	NA	NA	NA
2:155775541:156114425	rs35972852	155922676	0.00111791	2:155775541:156114425	2:155775541:156114425	2:155775541:156114425	2:155775541:156114425	2:155775541:156114425	2:155775541:156114425	2:155775541:156114425	2:155775541:156114425	2:155775541:156114425	2:155775541:156114425	2:155775541:156114425	2:155775541:156114425	2:155775541:156114425	2:155775541:156114425	2:155775541:156114425	2:155775541:156114425	2:155775541:156114425	2:155775541:156114425	2:155775541:156114425	2:155775541:156114425	2:155775541:156114425	2:155775541:156114425	2:155775541:156114425	2:155775541:156114425	2:155775541:156114425	2:155775541:156114425	2:155775541:156114425	2:155775541:156114425	2:155775541:156114425	2:155775541:156114425	2:155775541:156114425	2:155775541:156114425	2:155775541:156114425	2:155775541:156114425	2:155775541:156114425	2:155775541:156114425	2:155775541:156114425	2:155775541:156114425	2:155775541:156114425	2:155775541:156114425	2:155775541:156114425	2:155775541:156114425	2:155775541:156114425	2:155775541:156114425	2:155775541:156114425	2:155775541:156114425
2:156835299:156900939	rs1881046	156835793	0.000362928	2:156835299:156900939	2:156835299:156900939	2:156835299:156900939	2:156835299:156900939	2:156835299:156900939	2:156835299:156900939	2:156835299:156900939	2:156835299:156900939	2:156835299:156900939	2:156835299:156900939	2:156835299:156900939	2:156835299:156900939	2:156835299:156900939	2:156835299:156900939	2:156835299:156900939	2:156835299:156900939	2:156835299:156900939	2:156835299:156900939	2:156835299:156900939	2:156835299:156900939	2:156835299:156900939	2:156835299:156900939	2:156835299:156900939	2:156835299:156900939	2:156835299:156900939	2:156835299:156900939	2:156835299:156900939	2:156835299:156900939	2:156835299:156900939	2:156835299:156900939	2:156835299:156900939	2:156835299:156900939	2:156835299:156900939	2:156835299:156900939	2:156835299:156900939	2:156835299:156900939	2:156835299:156900939	2:156835299:156900939	2:156835299:156900939	2:156835299:156900939	2:156835299:156900939	2:156835299:156900939	2:156835299:156900939	2:156835299:156900939	2:156835299:156900939	2:156835299:156900939
2:160408763:160675327	rs13019272	160658863	0.00669215	NA	NA	NA	NA	NA	NA	NA	NA	NA	NA	NA	NA	2:160408763:160675327	2:160408763:160675327	NA	NA	NA	NA	NA	NA	NA	NA	NA	NA	NA	NA	NA	NA	NA	NA	NA	NA	NA	NA	NA	NA	NA	NA	NA	NA	NA	NA	NA	NA	NA	NA
2:162796517:162910223	rs2909457	162845855	9.85562e-05	2:162796517:162910223	2:162796517:162910223	2:162796517:162891848	2:162796517:162910223	2:162796517:162910223	2:162796517:162910223	2:162796517:162910223	2:162796517:162910223	2:162796517:162910223	2:162796517:162910223	2:162796517:162910223	2:162796517:162910223	2:162796517:162910223	2:162796517:162910223	2:162796517:162910223	2:162796517:162910223	2:162796517:162910223	2:162796517:162910223	2:162796517:162910223	2:162796517:162910223	2:162796517:162910223	2:162796517:162910223	2:162796517:162910223	2:162796517:162910223	2:162796517:162910223	2:162796517:162910223	2:162796517:162910223	2:162796517:162910223	2:162796517:162910223	2:162796517:162910223	2:162796517:162910223	2:162796517:162910223	2:162796517:162910223	2:162796517:162910223	2:162796517:162910223	2:162796517:162910223	2:162796517:162891848	2:162796517:162910223	2:162796517:162910223	2:162796517:162910223	2:162796517:162910223	2:162796517:162910223	2:162796517:162891848	2:162796517:162891848	2:162796517:162910223	2:162796517:162910223
2:169466556:169496830	rs1002667	169477814	0.00410528	2:169466556:169496830	NA	NA	NA	NA	NA	NA	NA	NA	NA	NA	NA	NA	NA	NA	NA	NA	NA	NA	NA	NA	NA	NA	NA	NA	NA	2:169466556:169496830	2:169466556:169496830	NA	NA	NA	NA	NA	NA	NA	NA	NA	NA	NA	NA	NA	NA	NA	NA	NA	NA
2:172943886:172976829	rs13390848	172957643	0.000278628	2:172943886:172976829	2:172943886:172976829	2:172943886:172976829	2:172943886:172976829	2:172943886:172976829	2:172943886:172976829	2:172943886:172976829	2:172943886:172976829	2:172943886:172976829	2:172943886:172976829	2:172943886:172976829	2:172943886:172976829	2:172943886:172976829	2:172943886:172976829	2:172943886:172976829	2:172943886:172976829	2:172943886:172976829	2:172943886:172976829	2:172943886:172976829	2:172943886:172976829	2:172943886:172976829	2:172943886:172976829	2:172943886:172976829	2:172943886:172976829	2:172943886:172976829	2:172943886:172976829	2:172943886:172976829	2:172943886:172976829	2:172943886:172976829	2:172943886:172976829	2:172943886:172976829	2:172943886:172976829	2:172943886:172976829	2:172943886:172976829	2:172943886:172976829	2:172943886:172976829	2:172943886:172976829	2:172943886:172976829	2:172943886:172976829	2:172943886:172976829	2:172943886:172976829	2:172943886:172976829	2:172943886:172976829	2:172943886:172976829	2:172943886:172976829	2:172943886:172976829
2:174931752:175161976	rs9287971	174931752	0.0044391	NA	NA	NA	NA	2:174931752:175161976	2:174931915:175161976	NA	NA	2:174931915:175161976	2:174931915:175161976	NA	NA	2:174931752:175161976	2:174931752:175161976	NA	NA	NA	NA	NA	NA	NA	NA	NA	NA	NA	NA	2:174931915:175161976	NA	NA	NA	NA	NA	NA	NA	NA	NA	NA	NA	NA	NA	NA	NA	NA	NA	2:174931752:175091630	2:174931915:175161976
2:180880658:180985779	rs62182022	180925308	0.00702658	NA	NA	NA	NA	NA	NA	NA	NA	NA	NA	NA	NA	NA	NA	NA	NA	NA	NA	NA	NA	NA	NA	NA	NA	NA	NA	NA	NA	NA	NA	2:180880658:180985779	2:180880658:180985779	NA	NA	NA	NA	NA	NA	NA	NA	NA	NA	NA	NA	NA	NA
2:185406883:185926285	rs11693094	185601420	3.51609e-05	2:185406883:185926285	2:185406883:185926285	2:185532918:185926285	2:185406883:185926285	2:185406883:185926285	2:185406883:185926285	2:185406883:185926285	2:185406883:185926285	2:185406883:185926285	2:185406883:185926285	2:185532918:185926285	2:185406883:185926285	2:185406883:185926285	2:185406883:185926285	2:185406883:185926285	2:185406883:185926285	2:185406883:185926285	2:185406883:185926285	2:185406883:185926285	2:185406883:185926285	2:185406883:185926285	2:185406883:185926285	2:185406883:185926285	2:185406883:185926285	2:185406883:185926285	2:185406883:185926285	2:185406883:185926285	2:185406883:185926285	2:185533580:185926285	2:185533580:185926285	2:185533580:185926285	2:185406883:185926285	2:185532918:185926285	2:185406883:185926285	2:185406883:185926285	2:185406883:185926285	2:185406883:185926285	2:185406883:185926285	2:185406883:185926285	2:185406883:185926285	2:185406883:185926285	2:185406883:185926285	2:185406883:185926285	2:185532918:185926285	2:185406883:185926285	2:185406883:185926285
2:193742529:194063366	rs7570853	193941873	0.00254576	NA	NA	NA	NA	NA	2:193742529:194063366	NA	NA	NA	NA	NA	NA	2:193742529:194063366	2:193742529:194063366	NA	NA	NA	NA	NA	NA	NA	NA	2:193742529:194063366	NA	NA	NA	NA	NA	NA	NA	NA	NA	NA	NA	NA	NA	NA	NA	2:193742529:194063366	2:193742529:194063366	NA	NA	NA	NA	NA	NA
2:197311265:197481611	rs13425149	197366904	0.00871404	NA	NA	NA	NA	NA	NA	NA	NA	NA	NA	NA	NA	NA	NA	NA	NA	NA	NA	NA	NA	NA	NA	NA	NA	NA	NA	NA	2:197311265:197481611	NA	NA	NA	NA	NA	NA	NA	NA	NA	NA	NA	NA	NA	NA	NA	NA	NA	NA
2:198144539:198954774	rs699318	198281743	2.81699e-08	2:198144539:198954774	2:198144539:198954774	2:198144539:198954774	2:198144539:198954774	2:198144539:198954774	2:198144539:198954774	2:198144539:198954774	2:198144539:198954774	2:198144539:198954774	2:198144539:198954774	2:198144539:198954774	2:198144539:198954774	2:198144539:198954774	2:198144539:198954774	2:198144539:198954774	2:198144539:198954774	2:198144539:198954774	2:198144539:198954774	2:198144539:198954774	2:198144539:198954774	2:198144539:198954774	2:198144539:198954774	2:198144539:198954774	2:198144539:198954774	2:198144539:198954774	2:198144539:198954774	2:198144539:198954774	2:198144539:198954774	2:198144539:198954774	2:198144539:198954774	2:198144539:198954774	2:198144539:198954774	2:198144539:198954774	2:198144539:198954774	2:198144539:198954774	2:198144539:198954774	2:198144539:198954774	2:198144539:198954774	2:198144539:198954774	2:198144539:198954774	2:198144539:198954774	2:198144539:198954774	2:198144539:198954774	2:198144539:198954774	2:198144539:198954774	2:198144539:198954774
2:199758093:201330648	rs1451488	199990107	1.35697e-09	2:199776050:200305460, 2:200628118:201253956	2:199776050:201253956	2:199776050:200307014, 2:200628118:201253956	2:199776050:201253956	2:199776050:200305460, 2:200628118:201253956	2:199776050:200347991, 2:200628118:201330648	2:199776050:200305460, 2:200628118:201253956	2:199776050:201312797	2:199776050:200305460, 2:200628118:201253956	2:199776050:201253956	2:199776050:200305460, 2:200628118:201253956	2:199776050:200307014, 2:200628118:201253956	2:199776050:201253956	2:199776050:201253956	2:199776050:200347991, 2:200628118:201253956	2:199776050:200347991, 2:200628118:201253956	2:199776050:200307014, 2:200628118:201253956	2:199776050:200305460, 2:200628118:201253956	2:199776050:200307014, 2:200628118:201253956	2:199776050:200347991, 2:200628118:201253956	2:199758093:200305460, 2:200628118:201253956	2:199776050:201253956	2:199776050:200347991, 2:200628118:201253956	2:199776050:201253956	2:199776050:200305460, 2:200628118:201253956	2:199776050:200305460, 2:200628118:201312797	2:199776050:200305460, 2:200628118:201253956	2:199776050:200347991, 2:200628118:201312797	2:199776050:200305460, 2:200628118:201253956	2:199776050:200305460, 2:200628118:201253956	2:199776050:200305460, 2:200628118:201253956	2:199776050:200305460, 2:200628118:201312797	2:199908378:200305460, 2:200628118:201253956	2:199776050:200347991, 2:200628118:201253956	2:199889554:200305460, 2:200628118:201253956	2:199776050:200305460, 2:200628118:201253956	2:199776050:200305460, 2:200628118:201307773	2:199776050:200305460, 2:200628118:201253956	2:199908378:200305460, 2:200628118:201253956	2:199908378:200305460, 2:200628118:201253956	2:199776050:200305460, 2:200628118:201253956	2:199776050:200305460, 2:200628118:201253956	2:199776050:200347991, 2:200628118:201253956	2:199776050:200305460, 2:200628118:201253956	2:199908378:200347991, 2:200628118:201253956	2:199908378:200347991, 2:200628118:201253956
2:208402750:208532008	rs10932201	208426257	0.00709847	NA	NA	NA	NA	NA	NA	NA	NA	NA	NA	NA	NA	2:208494075:208512382	2:208402750:208532008	NA	NA	NA	NA	NA	NA	NA	NA	NA	NA	NA	NA	NA	NA	NA	NA	NA	NA	NA	NA	NA	NA	NA	NA	NA	NA	NA	NA	NA	NA	NA	NA
2:212244403:212325495	rs3791710	212290048	0.00204781	2:212290048:212311744	2:212290048:212311744	2:212290048:212311744	2:212290048:212311744	2:212290048:212311744	2:212290048:212311744	2:212290048:212311744	2:212290048:212311744	2:212290048:212311744	2:212290048:212311744	2:212290048:212311744	2:212290048:212311744	2:212290048:212311744	2:212290048:212311744	2:212290048:212311744	2:212290048:212311744	2:212290048:212311744	2:212290048:212311744	2:212290048:212311744	2:212290048:212311744	2:212290048:212311744	2:212290048:212311744	2:212290048:212311744	2:212290048:212311744	2:212290048:212311744	2:212290048:212311744	2:212264560:212311744	2:212290048:212311744	2:212290048:212311744	2:212290048:212311744	2:212290048:212311744	2:212290048:212311744	2:212290048:212311744	2:212290048:212311744	2:212290048:212311744	2:212290048:212325495	2:212290048:212311744	2:212290048:212311744	2:212290048:212311744	2:212290048:212311744	2:212290048:212311744	2:212290048:212311744	2:212290048:212311744	2:212290048:212311744	2:212290048:212311744	2:212244403:212311744
2:213045240:213415737	rs4630706	213185645	0.00174176	2:213149749:213218396	2:213149749:213218396	2:213045240:213415737	2:213149749:213218396	2:213149749:213218396	2:213149749:213218396	2:213045240:213415737	2:213057499:213218396	2:213149749:213218396	2:213149749:213218396	2:213149749:213218396	2:213149749:213218396	2:213149749:213218396	2:213149749:213218396	2:213149749:213218396	2:213149749:213218396	2:213149749:213415737	2:213149749:213415737	2:213149749:213218396	2:213149749:213415737	2:213149749:213218396	2:213149749:213415737	2:213045240:213415737	2:213045240:213218396	2:213149749:213415737	2:213149749:213415737	2:213149749:213218396	2:213149749:213218396	2:213149749:213218396	2:213149749:213218396	2:213149749:213218396	2:213149749:213415737	2:213149749:213218396	2:213045240:213415737	2:213149749:213218396	2:213149749:213218396	2:213149749:213218396	2:213149749:213218396	2:213149749:213218396	2:213045240:213218396	2:213149749:213415737	2:213149749:213415737	2:213149749:213221038	2:213149749:213218396	2:213149749:213415737	2:213045240:213415737
2:215247715:215395041	rs4267506	215272589	0.00495654	NA	NA	NA	NA	NA	NA	NA	2:215247715:215395041	NA	NA	NA	NA	NA	NA	NA	NA	2:215247715:215395041	NA	NA	NA	NA	NA	NA	NA	NA	NA	NA	NA	NA	NA	NA	NA	NA	NA	NA	NA	2:215247715:215395041	NA	NA	NA	NA	NA	NA	NA	NA	NA
2:225334070:225467840	rs72974238	225432470	0.000228119	2:225334070:225467840	2:225334070:225467840	2:225334070:225467840	2:225334070:225467840	2:225334070:225467840	2:225334070:225467840	2:225334070:225467840	2:225334070:225467840	2:225334070:225467840	2:225334070:225467840	2:225334070:225467840	2:225334070:225467840	2:225334070:225467840	2:225334070:225467840	2:225334070:225467840	2:225334070:225467840	2:225334070:225467840	2:225334070:225467840	2:225334070:225467840	2:225334070:225467840	2:225334070:225467840	2:225334070:225467840	2:225334070:225467840	2:225334070:225467840	2:225334070:225467840	2:225334070:225467840	2:225334070:225467840	2:225334070:225467840	2:225334070:225467840	2:225334070:225467840	2:225334070:225467840	2:225334070:225467840	2:225334070:225467840	2:225334070:225467840	2:225334070:225467840	2:225334070:225467840	2:225334070:225467840	2:225334070:225467840	2:225334070:225467840	2:225334070:225467840	2:225334070:225467840	2:225334070:225467840	2:225334070:225467840	2:225334070:225467840	2:225334070:225467840	2:225334070:225467840
2:228243905:228455593	rs73090180	228252779	0.000865044	2:228243905:228270280	NA	2:228243905:228270280	2:228243905:228270280	2:228243905:228270280	NA	NA	2:228243905:228313690	NA	NA	NA	NA	2:228243905:228270280	2:228243905:228270280	2:228243905:228270280	NA	NA	NA	2:228243905:228270280	2:228243905:228270280	2:228243905:228270280	2:228243905:228270280	NA	2:228243905:228270280	2:228243905:228455593	2:228243905:228455593	2:228243905:228270280	2:228243905:228455593	2:228243905:228270280	2:228243905:228270280	2:228243905:228270280	NA	NA	NA	2:228243905:228270280	2:228243905:228270280	NA	NA	NA	NA	2:228243905:228455593	2:228243905:228455593	NA	NA	NA	NA
2:233550961:233815353	rs778371	233743109	3.28599e-11	2:233550961:233815353	2:233550961:233815353	2:233550961:233810762	2:233550961:233815353	2:233550961:233815353	2:233550961:233815353	2:233550961:233815353	2:233550961:233815353	2:233550961:233815353	2:233550961:233815353	2:233550961:233815353	2:233550961:233815353	2:233550961:233815353	2:233550961:233815353	2:233550961:233815353	2:233550961:233815353	2:233550961:233810762	2:233550961:233810762	2:233550961:233815353	2:233550961:233815353	2:233550961:233815353	2:233550961:233815353	2:233550961:233815353	2:233550961:233810762	2:233550961:233815353	2:233550961:233815353	2:233550961:233815353	2:233550961:233815353	2:233550961:233815353	2:233550961:233815353	2:233550961:233815353	2:233550961:233815353	2:233550961:233815353	2:233550961:233815353	2:233550961:233815353	2:233550961:233810762	2:233550961:233815353	2:233550961:233815353	2:233550961:233815353	2:233550961:233815353	2:233550961:233815353	2:233550961:233815353	2:233550961:233815353	2:233550961:233815353	2:233550961:233810762	2:233550961:233815353
3:2436014:2576606	rs17194490	2547786	3.5095e-06	3:2436014:2562416	3:2436014:2562416	3:2436014:2562416	3:2436014:2562416	3:2436014:2562416	3:2436014:2562416	3:2436014:2562416	3:2436014:2562416	3:2436014:2562416	3:2436014:2562416	3:2436014:2576606	3:2436014:2562416	3:2436014:2562416	3:2436014:2562416	3:2436014:2562416	3:2436014:2562416	3:2436014:2576606	3:2436014:2562416	3:2436014:2562416	3:2436014:2562416	3:2436014:2562416	3:2436014:2562416	3:2436014:2562416	3:2436014:2562416	3:2436014:2562416	3:2436014:2562416	3:2436014:2562416	3:2436014:2562416	3:2436014:2562416	3:2436014:2562416	3:2436014:2562416	3:2436014:2562416	3:2436014:2562416	3:2436014:2562416	3:2436014:2562416	3:2436014:2562416	3:2436014:2562416	3:2436014:2562416	3:2436014:2562416	3:2436014:2562416	3:2436014:2562416	3:2436014:2562416	3:2436014:2576606	3:2436014:2562416	3:2436014:2562416	3:2436014:2562416
3:16740695:17888256	rs1430894	17868759	1.3913e-05	3:16761693:17888256	3:16761693:17888256	3:16761693:17888256	3:16761693:17888256	3:16761693:17888256	3:16761693:17888256	3:16819132:17888256	3:16761693:17888256	3:16761693:17888256	3:16761693:17888256	3:16761693:17888256	3:16761693:17888256	3:16819132:17888256	3:16761693:17888256	3:16761693:17888256	3:16761693:17888256	3:16761693:17888256	3:16761693:17888256	3:16761693:17888256	3:16761693:17888256	3:16819132:17888256	3:16761693:17888256	3:16761693:17888256	3:16761693:17888256	3:16761693:17888256	3:16761693:17888256	3:16761693:17888256	3:16761693:17888256	3:16819132:17888256	3:16819132:17888256	3:16761693:17888256	3:16761693:17888256	3:16761693:17888256	3:16761693:17888256	3:16761693:17888256	3:16761693:17888256	3:16761693:17888256	3:16761693:17888256	3:16740695:17888256	3:16740695:17888256	3:16761693:17888256	3:16819132:17888256	3:16761693:17888256	3:16819132:17888256	3:16761693:17888256	3:16761693:17888256
3:18154519:18305996	rs9817910	18246870	0.00386626	NA	NA	NA	NA	NA	NA	NA	NA	NA	NA	NA	NA	NA	NA	NA	NA	NA	NA	NA	NA	NA	NA	NA	NA	NA	NA	NA	NA	NA	NA	NA	NA	NA	NA	NA	3:18154519:18305996	NA	NA	NA	NA	NA	NA	NA	NA	NA	NA
3:24192284:24239153	rs13320945	24215973	0.00239756	NA	NA	NA	NA	NA	NA	NA	NA	NA	NA	NA	NA	NA	NA	3:24192284:24239153	NA	NA	NA	3:24192284:24239153	3:24192284:24239153	NA	NA	NA	NA	NA	NA	NA	NA	NA	NA	3:24192284:24239153	3:24192284:24239153	NA	NA	NA	NA	NA	NA	NA	NA	NA	NA	NA	NA	NA	NA
3:24499560:24561531	rs10490840	24554704	0.00814787	3:24538986:24561531	NA	NA	NA	NA	NA	NA	3:24538986:24561531	NA	NA	NA	NA	NA	NA	NA	NA	NA	NA	NA	NA	NA	NA	NA	NA	3:24538986:24561531	NA	NA	3:24499560:24561531	3:24538986:24561531	NA	NA	NA	NA	NA	NA	NA	NA	NA	NA	NA	NA	NA	3:24538986:24561531	NA	NA	NA
3:29784901:30118503	rs6767352	29790651	0.000746403	3:29784901:30118503	3:29784901:30118503	3:29784901:30118503	3:29784901:30118503	3:29784901:30118503	3:29784901:30118503	3:29784901:30118503	3:29784901:30118503	3:29784901:30118503	3:29784901:30118503	3:29784901:30118503	3:29784901:30118503	3:29784901:30118503	3:29784901:30118503	3:29784901:30118503	3:29784901:30118503	3:29784901:30118503	3:29784901:30118503	3:29784901:30118503	3:29784901:30118503	3:29784901:30118503	3:29784901:30118503	3:29784901:30118503	3:29784901:30118503	3:29784901:30118503	3:29784901:30118503	3:29789353:30118503	3:29789353:30118503	3:29789353:30118503	3:29789353:30118503	3:29784901:30118503	3:29784901:30118503	3:29784901:30118503	3:29789353:30118503	3:29789353:30118503	3:29789353:30118503	3:29784901:30118503	3:29784901:30118503	3:29784901:30118503	3:29784901:30118503	3:29789353:30118503	3:29789353:30118503	3:29784901:30118503	3:29784901:30118503	3:29784901:30118503	3:29784901:30118503
3:31496254:31552928	rs9810544	31534464	0.00576145	NA	NA	NA	NA	NA	NA	NA	NA	NA	NA	NA	NA	NA	NA	3:31496254:31552928	3:31496254:31552928	NA	NA	NA	NA	NA	NA	NA	NA	NA	NA	NA	NA	NA	NA	NA	NA	NA	NA	NA	NA	NA	NA	NA	NA	NA	NA	NA	NA	NA	NA
3:35286114:35482722	rs77119387	35443612	0.00631198	NA	NA	NA	NA	NA	NA	NA	NA	NA	NA	3:35286114:35482722	NA	NA	3:35349154:35482722	NA	NA	NA	NA	NA	NA	NA	NA	NA	NA	NA	NA	NA	NA	NA	NA	NA	NA	NA	NA	NA	NA	NA	NA	NA	NA	NA	NA	NA	NA	NA	NA
3:36834099:36964583	rs9876421	36848316	6.72062e-07	3:36834099:36964583	3:36834099:36945794	3:36834099:36945794	3:36834099:36945794	3:36834099:36945794	3:36834099:36945794	3:36834099:36945794	3:36834099:36945794	3:36834099:36945794	3:36834099:36945794	3:36834099:36945794	3:36834099:36945794	3:36834099:36945794	3:36834099:36945794	3:36834099:36945794	3:36834099:36945794	3:36834099:36945794	3:36834099:36945794	3:36834099:36945794	3:36834099:36945794	3:36834099:36945794	3:36834099:36945794	3:36834099:36945794	3:36834099:36945794	3:36834099:36945794	3:36834099:36945794	3:36834099:36945794	3:36834099:36945794	3:36834099:36945794	3:36834099:36945794	3:36834099:36945794	3:36834099:36945794	3:36834099:36945794	3:36834099:36945794	3:36834099:36945794	3:36834099:36945794	3:36834099:36945794	3:36834099:36945794	3:36834099:36945794	3:36834099:36945794	3:36834099:36945794	3:36834099:36945794	3:36834099:36945794	3:36834099:36945794	3:36834099:36945794	3:36834099:36945794
3:37908495:37993633	rs7640933	37950922	0.00746572	NA	NA	NA	NA	NA	NA	NA	NA	NA	NA	NA	NA	NA	NA	NA	NA	NA	NA	NA	NA	NA	NA	NA	NA	NA	NA	NA	NA	NA	3:37908495:37993633	NA	NA	NA	NA	NA	NA	NA	NA	NA	NA	NA	NA	NA	NA	NA	NA
3:44341741:44743577	rs113379120	44467487	0.00655309	NA	NA	NA	NA	NA	NA	NA	NA	NA	NA	NA	NA	NA	3:44341741:44743577	NA	NA	NA	NA	NA	3:44341741:44743577	NA	NA	NA	NA	NA	NA	NA	NA	NA	NA	NA	NA	NA	NA	NA	NA	NA	NA	NA	NA	NA	NA	NA	NA	NA	NA
3:45305579:45342929	rs17635239	45306634	0.00723393	NA	NA	NA	NA	NA	NA	NA	NA	NA	NA	3:45305579:45342929	NA	NA	NA	NA	NA	NA	NA	NA	NA	NA	NA	NA	NA	NA	NA	NA	NA	NA	NA	NA	NA	3:45305579:45342929	NA	NA	NA	NA	3:45305579:45342929	NA	NA	NA	NA	NA	NA	NA	NA
3:48446237:49314960	rs9878063	48678971	0.00559197	NA	NA	NA	NA	NA	NA	NA	NA	NA	NA	NA	NA	NA	NA	NA	NA	NA	NA	NA	NA	NA	NA	NA	NA	NA	NA	NA	NA	NA	NA	NA	3:48446237:49314960	NA	NA	NA	NA	NA	NA	3:48446237:49314960	3:48446237:49314960	NA	NA	NA	NA	NA	NA
3:50052867:50525154	rs2624847	50174197	0.00180009	NA	NA	NA	NA	NA	NA	NA	NA	NA	NA	NA	NA	NA	NA	NA	NA	NA	3:50329826:50525154	NA	NA	NA	NA	3:50052867:50174197	3:50052867:50505395	3:50052867:50174197	3:50052867:50174197	3:50329826:50505395	3:50329826:50505395	NA	NA	NA	NA	NA	NA	3:50052867:50174197	3:50052867:50174197	NA	NA	NA	NA	NA	NA	NA	NA	NA	NA
3:52214640:53542004	rs2710323	52815905	3.21723e-13	3:52217088:53539241	3:52217088:53539241	3:52217088:53542004	3:52217088:53539241	3:52217088:53539241	3:52217088:53539241	3:52217088:53539241	3:52217088:53539241	3:52217088:53539241	3:52217088:53539241	3:52217088:53542004	3:52217088:53539241	3:52217088:53539241	3:52217088:53539241	3:52217088:53542004	3:52217088:53542004	3:52217088:53539241	3:52217088:53539241	3:52217088:53539241	3:52217088:53542004	3:52217088:53539241	3:52217088:53539241	3:52217088:53539241	3:52217088:53539241	3:52217088:53539241	3:52217088:53539241	3:52217088:53539241	3:52217088:53539241	3:52217088:53539241	3:52217088:53539241	3:52217088:53539241	3:52217088:53539241	3:52217088:53542004	3:52217088:53542004	3:52217088:53542004	3:52217088:53542004	3:52214640:53539241	3:52214640:53539241	3:52217088:53542004	3:52217088:53539241	3:52217088:53539241	3:52217088:53542004	3:52217088:53542004	3:52217088:53542004	3:52217088:53539241	3:52217088:53542004
3:60276722:60347135	rs9813516	60293004	0.000389392	3:60287845:60293004	3:60287845:60293004	3:60287845:60293004	3:60287845:60347135	3:60287845:60293004	3:60287845:60347122	3:60287845:60293004	3:60287845:60293004	3:60287845:60293004	3:60287845:60293004	3:60287845:60293004	3:60287845:60347122	3:60287845:60293004	3:60276722:60303504	3:60287845:60293004	3:60287845:60293004	3:60287845:60293004	3:60287845:60293004	3:60287845:60293004	3:60287845:60293004	3:60287845:60293004	3:60287845:60293004	3:60287845:60293004	3:60287845:60293004	3:60287845:60293004	3:60287845:60293004	3:60287845:60293004	3:60287845:60293004	3:60287845:60293004	3:60287845:60293004	3:60287845:60293004	3:60287845:60293004	3:60287845:60293004	3:60287845:60293004	3:60287845:60293004	3:60287845:60293004	3:60287845:60293004	3:60287845:60293004	3:60287845:60293004	3:60287845:60293004	3:60287845:60293004	3:60287845:60293004	3:60287845:60293004	3:60287845:60293004	3:60287845:60293004	3:60287845:60293004
3:63792668:64205332	rs704364	63874734	7.86783e-06	3:63823014:64007214	3:63823014:64205332	3:63792668:64205332	3:63792668:64003983	3:63823014:64003983	3:63792668:64003983	3:63823014:64003983	3:63823014:64003983	3:63823014:64003983	3:63823014:64003983	3:63823014:64003983	3:63823014:64003983	3:63792668:64003983	3:63792668:64008510	3:63823014:64205332	3:63823014:64003983	3:63792668:64003983	3:63792668:64003983	3:63792668:64003983	3:63823014:64003983	3:63823014:64003983	3:63823014:64003983	3:63792668:64205332	3:63792668:64205332	3:63792668:64205332	3:63792668:64205332	3:63823014:64205332	3:63823014:64205332	3:63823014:64003983	3:63823014:64003983	3:63823014:64003983	3:63823014:64003983	3:63823014:64003983	3:63823014:64003983	3:63823014:64205332	3:63823014:64003983	3:63823014:64003983	3:63823014:64003983	3:63823014:64003983	3:63823014:64003983	3:63823014:64205332	3:63823014:64205332	3:63792668:64003983	3:63792668:64003983	3:63823014:64003983	3:63823014:64003983
3:70472539:70593081	rs9862925	70480493	0.009241	NA	NA	NA	NA	NA	NA	NA	NA	NA	NA	NA	NA	NA	NA	NA	NA	NA	3:70472539:70593081	NA	NA	NA	NA	NA	NA	NA	NA	NA	NA	NA	NA	NA	NA	NA	NA	NA	NA	NA	NA	NA	NA	NA	NA	NA	NA	NA	NA
3:71248393:71611630	rs60135207	71563777	0.000125749	3:71481192:71611630	3:71248393:71611630	3:71481192:71611630	3:71481192:71611630	3:71481192:71611630	3:71481192:71611630	3:71481192:71611630	3:71481192:71611630	3:71481192:71611630	3:71481192:71611630	3:71248393:71611630	3:71481192:71611630	3:71481192:71611630	3:71481192:71611630	3:71248393:71611630	3:71481192:71611630	3:71248393:71611630	3:71248393:71611630	3:71481192:71611630	3:71481192:71611630	3:71481192:71611630	3:71481192:71611630	3:71481192:71611630	3:71481192:71611630	3:71481192:71611630	3:71481192:71611630	3:71481192:71611630	3:71481192:71611630	3:71481192:71611630	3:71481192:71611630	3:71481192:71611630	3:71481192:71611630	3:71481192:71611630	3:71481192:71611630	3:71481192:71611630	3:71248393:71611630	3:71481192:71611630	3:71248393:71611630	3:71481192:71611630	3:71481192:71611630	3:71481192:71611630	3:71481192:71611630	3:71481192:71611630	3:71481192:71611630	3:71481192:71611630	3:71481192:71611630
3:80395885:81077046	rs4395368	80438727	0.00364057	NA	NA	3:80395885:81077046	3:80395885:81077046	3:80395885:81077046	NA	3:80395885:81077046	NA	NA	3:80416552:81077046	3:80395885:81077046	3:80416552:81077046	3:80660050:81052987	3:80395885:81077046	NA	NA	3:80395885:81077046	NA	3:80416552:81077046	NA	NA	3:80416552:81077046	3:80395885:81077046	NA	3:80395885:81077046	NA	NA	NA	3:80395885:81077046	NA	3:80395885:81077046	3:80395885:81077046	NA	3:80395885:81077046	NA	3:80416552:81077046	3:80395885:81077046	NA	NA	3:80395885:81077046	3:80395885:81077046	NA	NA	NA	NA	NA
3:107169235:107551521	rs167924	107379837	0.000378436	3:107237696:107542894	3:107237696:107542894	3:107237696:107542894	3:107237696:107542894	3:107237696:107542894	3:107237696:107542894	3:107237696:107542894	3:107237696:107542894	3:107237696:107542894	3:107237696:107542894	3:107237696:107551521	3:107237696:107542894	3:107237696:107542894	3:107237696:107542894	3:107237696:107542894	3:107237696:107542894	3:107237696:107542894	3:107237696:107542894	3:107237696:107542894	3:107237696:107542894	3:107237696:107542894	3:107237696:107542894	3:107237696:107542894	3:107237696:107542894	3:107237696:107542894	3:107237696:107542894	3:107237696:107542894	3:107237696:107542894	3:107237696:107542894	3:107237696:107542894	3:107237696:107542894	3:107237696:107542894	3:107237696:107542894	3:107237696:107542894	3:107237696:107542894	3:107237696:107542894	3:107237696:107542894	3:107169235:107542894	3:107237696:107542894	3:107237696:107542894	3:107237696:107542894	3:107237696:107542894	3:107237696:107542894	3:107237696:107542894	3:107237696:107542894	3:107237696:107542894
3:117493964:117822149	rs59470461	117616314	0.00229646	3:117493964:117820386	3:117493964:117820386	3:117493964:117820386	3:117493964:117820386	3:117493964:117820386	3:117493964:117820386	3:117493964:117820386	3:117493964:117820386	3:117493964:117822149	3:117493964:117822149	3:117493964:117820386	3:117493964:117820386	3:117493964:117820386	3:117493964:117822149	3:117493964:117820386	3:117493964:117822149	3:117493964:117820386	3:117493964:117820386	3:117493964:117822149	3:117493964:117820386	3:117493964:117820386	3:117493964:117822149	3:117493964:117820386	3:117493964:117820386	3:117493964:117820386	3:117493964:117820386	3:117493964:117820386	3:117493964:117820386	3:117493964:117820386	3:117493964:117820386	3:117493964:117822149	3:117493964:117822149	3:117493964:117820386	3:117493964:117820386	3:117493964:117820386	3:117493964:117820386	3:117493964:117820386	3:117493964:117820386	3:117493964:117820386	3:117493964:117820386	3:117493964:117820386	3:117493964:117820386	3:117493964:117820386	3:117493964:117820386	3:117493964:117820386	3:117493964:117822149
3:135468347:136709924	rs7634476	136398387	2.42288e-05	3:135814009:136615268	3:135798658:136615268	3:135621417:136709924	3:135814009:136615268	3:135814009:136615268	3:135468347:136615268	3:135814009:136615268	3:135621417:136615268	3:135814009:136615268	3:135814009:136615268	3:135814009:136615268	3:135814009:136615268	3:135798658:136615268	3:135798658:136615268	3:135621417:136615268	3:135814009:136615268	3:135621417:136615268	3:135814009:136615268	3:135621417:136615268	3:135621417:136615268	3:135814009:136615268	3:135814009:136615268	3:135814009:136615268	3:135814009:136615268	3:135814009:136615268	3:135621417:136615268	3:135814009:136615268	3:135814009:136615268	3:135814009:136615268	3:135814009:136615268	3:135814009:136615268	3:135814009:136615268	3:135814009:136615268	3:135814009:136615268	3:135814009:136615268	3:135798658:136615268	3:135798658:136615268	3:135814009:136615268	3:135798658:136615268	3:135814009:136615268	3:135814009:136615268	3:135621417:136615268	3:135814009:136615268	3:135814009:136615268	3:135814009:136615268	3:135814009:136615268
3:161394234:161520740	rs518205	161469818	0.000548122	3:161406642:161493361	3:161406642:161493361	3:161406642:161493361	3:161406642:161493361	3:161406642:161493361	3:161394234:161493361	3:161406642:161493361	3:161406642:161493361	3:161406642:161493361	3:161406642:161493361	3:161406642:161520740	3:161406642:161493361	3:161406642:161493361	3:161406642:161493361	3:161406642:161493361	3:161406642:161493361	3:161406642:161493361	3:161406642:161493361	3:161406642:161493361	3:161406642:161493361	3:161406642:161493361	3:161406642:161493361	3:161406642:161493361	3:161406642:161493361	3:161394234:161520740	3:161394234:161520740	3:161406642:161493361	3:161406642:161493361	3:161406642:161493361	3:161406642:161493361	3:161406642:161493361	3:161406642:161493361	3:161406642:161493361	3:161406642:161493361	3:161406642:161520740	3:161394234:161518228	3:161406642:161493361	3:161406642:161493361	3:161406642:161493361	3:161406642:161493361	3:161406642:161493361	3:161406642:161493361	3:161406642:161493361	3:161406642:161493361	3:161406642:161493361	3:161406642:161493361
3:180102330:181245594	rs7647398	180733150	3.8759e-07	3:180524764:181245594	3:180524764:181245594	3:180524764:181245594	3:180524764:181245594	3:180524764:181245594	3:180524764:181245594	3:180524764:181245594	3:180524764:181245594	3:180524764:181245594	3:180524764:181245594	3:180524764:181245594	3:180524764:181245594	3:180524764:181245594	3:180524764:181245594	3:180524764:181245594	3:180524764:181245594	3:180524764:181245594	3:180524764:181245594	3:180524764:181245594	3:180524764:181245594	3:180524764:181245594	3:180524764:181245594	3:180524764:181245594	3:180524764:181245594	3:180524764:181245594	3:180524764:181245594	3:180524764:181245594	3:180524764:181245594	3:180524764:181245594	3:180524764:181245594	3:180524764:181245594	3:180524764:181245594	3:180102330:181245594	3:180524764:181245594	3:180524764:181245594	3:180524764:181245594	3:180524764:181245594	3:180524764:181245594	3:180524764:181245594	3:180524764:181245594	3:180524764:181245594	3:180524764:181245594	3:180524764:181245594	3:180524764:181245594	3:180524764:181245594	3:180524764:181245594
3:185623175:185681400	rs1862906	185675973	0.0029053	3:185675608:185681400	3:185675608:185681400	3:185675608:185681400	3:185675608:185681400	3:185675608:185681400	3:185675608:185681400	3:185675608:185681400	3:185675608:185681400	3:185675608:185681400	3:185675608:185681400	3:185675608:185681400	3:185675608:185681400	3:185675608:185681400	3:185675608:185681400	3:185675608:185681400	3:185675608:185681400	3:185675608:185681400	3:185675608:185681400	3:185675608:185681400	3:185675608:185681400	3:185675608:185681400	3:185675608:185681400	3:185623175:185681400	3:185675608:185681400	3:185675608:185681400	3:185675608:185681400	3:185675608:185681400	3:185675608:185681400	3:185675608:185681400	3:185675608:185681400	3:185675608:185681400	3:185675608:185681400	3:185675608:185681400	3:185675608:185681400	3:185675608:185681400	3:185675608:185681400	3:185675608:185681400	3:185623175:185681400	3:185675608:185681400	3:185623175:185681400	3:185675608:185681400	3:185675608:185681400	3:185675608:185681400	3:185675608:185681400	3:185675608:185681400	3:185675608:185681400
3:187994802:187997616	rs79650876	187997616	0.00835656	NA	3:187994802:187997616	NA	NA	NA	NA	NA	NA	NA	NA	NA	NA	NA	NA	NA	NA	NA	NA	NA	NA	NA	NA	NA	NA	NA	NA	NA	NA	NA	NA	NA	NA	NA	NA	NA	NA	NA	NA	NA	NA	NA	3:187994802:187997616	NA	NA	NA	NA
3:188184340:188196782	rs13085568	188196782	0.00827965	NA	NA	NA	NA	NA	NA	NA	NA	NA	NA	NA	NA	NA	NA	NA	NA	NA	NA	NA	NA	NA	NA	NA	NA	NA	NA	NA	NA	NA	NA	NA	NA	NA	3:188184340:188196782	NA	NA	NA	NA	NA	NA	NA	NA	NA	NA	NA	NA
3:191843818:191843818	rs754864	191843818	0.0070353	NA	NA	NA	NA	NA	NA	NA	NA	NA	NA	NA	NA	NA	NA	NA	NA	3:191843818:191843818	3:191843818:191843818	NA	NA	NA	NA	NA	3:191843818:191843818	NA	NA	NA	NA	NA	NA	NA	NA	NA	NA	NA	3:191843818:191843818	NA	NA	NA	NA	NA	NA	NA	NA	NA	NA
3:196798274:197023750	rs9843908	196905773	0.00418771	NA	NA	NA	NA	NA	3:196798274:197023750	NA	NA	NA	NA	NA	NA	3:196798274:197023750	NA	NA	NA	NA	NA	NA	NA	NA	NA	NA	NA	NA	NA	NA	NA	NA	NA	NA	NA	NA	NA	NA	NA	NA	NA	3:196798274:197023750	3:196798274:197023750	NA	NA	NA	NA	NA	NA
4:700032:729603	rs35734242	706700	0.000185375	4:700032:729603	4:700032:729603	4:700032:729603	4:700032:729603	4:700032:729603	4:700032:729603	4:700032:729603	4:700032:729603	4:700032:729603	4:700032:729603	4:700032:729603	4:700032:729603	4:700032:729603	4:700032:729603	4:700032:729603	4:700032:729603	4:700032:729603	4:700032:729603	4:700032:729603	4:700032:729603	4:700032:729603	4:700032:729603	4:700032:729603	4:700032:729603	4:700032:729603	4:700032:729603	4:700032:729603	4:700032:729603	4:700032:729603	4:700032:729603	4:700032:729603	4:700032:729603	4:700032:729603	4:700032:729603	4:700032:729603	4:700032:729603	4:700032:729603	4:700032:729603	4:700032:729603	4:700032:729603	4:700032:729603	4:700032:729603	4:700032:729603	4:700032:729603	4:700032:729603	4:700032:729603
4:23366446:23443426	rs215412	23423586	0.00011409	4:23366446:23443426	4:23366446:23443426	4:23366446:23443426	4:23366446:23443426	4:23366446:23443426	4:23366446:23443426	4:23366446:23443426	4:23366446:23443426	4:23366446:23443426	4:23366446:23443426	4:23366446:23443426	4:23366446:23443426	4:23366446:23443426	4:23366446:23443426	4:23366446:23443426	4:23366446:23443426	4:23366446:23443426	4:23366446:23443426	4:23366446:23443426	4:23366446:23443426	4:23366446:23443426	4:23366446:23443426	4:23366446:23443426	4:23366446:23443426	4:23366446:23443426	4:23366446:23443426	4:23366446:23443426	4:23366446:23443426	4:23366446:23443426	4:23366446:23443426	4:23366446:23443426	4:23366446:23443426	4:23366446:23443426	4:23366446:23443426	4:23366446:23443426	4:23366446:23443426	4:23366446:23443426	4:23366446:23443426	4:23366446:23443426	4:23366446:23443426	4:23366446:23443426	4:23366446:23443426	4:23366446:23443426	4:23366446:23443426	4:23366446:23443426	4:23366446:23443426
4:26783453:26812737	rs6825268	26783453	0.00256659	NA	NA	NA	NA	NA	NA	NA	NA	NA	NA	NA	NA	NA	NA	4:26783453:26812737	NA	NA	NA	NA	4:26783453:26812737	NA	NA	NA	NA	NA	4:26783453:26812737	NA	NA	NA	NA	NA	NA	NA	NA	NA	4:26783453:26812737	NA	4:26783453:26812737	4:26783453:26812737	4:26783453:26812737	4:26783453:26812737	NA	4:26783453:26812737	4:26783453:26812737	NA	NA
4:28575886:28722828	rs55739909	28684331	0.00861259	NA	NA	NA	NA	NA	NA	NA	NA	NA	NA	NA	NA	NA	NA	NA	NA	NA	NA	NA	NA	NA	NA	NA	NA	NA	NA	NA	NA	NA	NA	NA	NA	NA	NA	NA	NA	NA	NA	NA	NA	NA	NA	NA	NA	NA	NA
4:30596040:31204950	rs6856098	31120805	0.00114174	4:30596040:31204950	4:30596040:31204950	4:30796241:31204950	4:30596040:31204950	4:30596040:31204950	4:30596040:31204950	4:30596040:31204950	4:30596040:31204950	4:30596040:31204950	4:30596040:31204950	4:30596040:31204950	4:30596040:31204950	4:30596040:31204950	4:30596040:31204950	4:30596040:31204950	4:30596040:31204950	4:30596040:31204950	4:30596040:31204950	4:30596040:31204950	4:30796241:30895570, 4:31162143:31204950	4:30796241:30895570, 4:31162143:31204950	4:30796241:30895570, 4:31162143:31204950	4:30596040:31204950	4:30796241:31204950	4:30596040:31204950	4:30596040:31204950	4:30596040:31204950	4:30596040:31204950	4:30596040:31204950	4:30596040:31204950	4:30596040:31204950	4:30596040:31204950	4:30596040:31204950	4:30596040:31204950	4:30596040:31204950	4:30596040:31204950	4:30596040:31204950	4:30596040:31204950	4:30596040:31204950	4:30596040:31204950	4:30596040:31204950	4:30596040:31204950	4:30596040:31204950	4:30596040:31204950	4:30596040:31204950	4:30596040:31204950
4:33644431:34317299	rs7439307	34122865	0.00536738	NA	NA	NA	NA	NA	4:33644431:34317299	NA	NA	NA	NA	NA	NA	NA	NA	NA	4:33644431:34317299	NA	NA	4:33644431:34317299	4:33644431:34317299	NA	NA	NA	NA	NA	NA	4:33644431:34317299	4:33644431:34317299	NA	NA	NA	NA	NA	NA	NA	NA	NA	NA	NA	NA	4:33644431:34317299	4:33644431:34317299	NA	4:33653138:34317299	NA	NA
4:37230871:37251630	rs35870167	37248811	0.00489916	NA	NA	NA	NA	NA	NA	NA	NA	NA	NA	NA	NA	NA	NA	4:37230871:37251630	NA	NA	NA	4:37230871:37251630	NA	NA	NA	NA	NA	4:37230871:37251630	NA	NA	NA	NA	NA	NA	NA	NA	NA	NA	NA	NA	NA	NA	4:37230871:37251630	NA	NA	4:37230871:37251630	NA	4:37230871:37251630	NA
4:54963756:55038325	rs2278142	54967709	0.00686439	NA	NA	NA	NA	NA	NA	NA	NA	NA	NA	NA	NA	4:54963756:55038325	NA	NA	NA	NA	NA	NA	NA	NA	NA	NA	NA	NA	NA	NA	NA	NA	NA	NA	NA	NA	NA	NA	NA	NA	NA	NA	NA	NA	NA	NA	NA	NA	NA
4:55242080:55282124	rs11133321	55256927	0.00919758	NA	NA	NA	NA	NA	NA	NA	NA	NA	NA	NA	NA	NA	NA	NA	NA	NA	NA	NA	NA	NA	NA	NA	NA	NA	NA	NA	NA	NA	NA	NA	NA	NA	NA	NA	NA	NA	NA	4:55242080:55282124	NA	NA	NA	NA	NA	NA	NA
4:62570240:62599289	rs13146728	62570240	0.00980922	NA	NA	NA	NA	NA	NA	NA	NA	NA	NA	NA	NA	NA	NA	NA	NA	NA	NA	NA	NA	NA	NA	NA	NA	NA	NA	NA	NA	NA	NA	NA	NA	NA	NA	NA	NA	4:62570240:62599289	NA	NA	NA	NA	NA	NA	NA	NA	NA
4:66428928:66534629	rs13145146	66430625	0.00763698	NA	NA	NA	NA	NA	NA	NA	NA	NA	NA	NA	NA	NA	NA	NA	NA	NA	4:66428928:66534629	NA	NA	NA	NA	NA	NA	NA	NA	NA	NA	NA	NA	NA	NA	NA	NA	NA	NA	NA	NA	NA	NA	NA	NA	NA	NA	NA	NA
4:80186915:80221446	rs7684235	80189377	0.000474312	4:80186915:80221215	4:80186915:80221446	4:80186915:80221446	4:80186915:80221446	NA	4:80186915:80221446	4:80186915:80221215	4:80186915:80221215	4:80186915:80221446	4:80186915:80221446	4:80186915:80221446	4:80186915:80221446	4:80186915:80221215	4:80186915:80221215	4:80186915:80221446	4:80186915:80221215	NA	4:80186915:80221446	NA	NA	NA	4:80186915:80221446	4:80186915:80221446	4:80186915:80221446	4:80186915:80221446	4:80186915:80221446	4:80186915:80221446	4:80186915:80221446	NA	NA	NA	4:80186915:80221446	4:80186915:80221215	4:80186915:80221215	4:80186915:80221446	4:80186915:80221446	NA	4:80186915:80221215	4:80186915:80221215	4:80186915:80221215	4:80186915:80221446	NA	4:80186915:80221215	4:80186915:80221446	NA	NA
4:102638777:103388441	rs13107325	103188709	1.68945e-14	4:102702364:103387161	4:102702364:103387161	4:102702364:103388441	4:102702364:103387161	4:102702364:103387161	4:102702364:103387161	4:102702364:103388441	4:102702364:103387161	4:102702364:103387161	4:102702364:103387161	4:102702364:103387161	4:102702364:103387161	4:102702364:103387161	4:102702364:103387161	4:102702364:103388441	4:102702364:103387161	4:102702364:103387161	4:102702364:103387161	4:102702364:103387161	4:102702364:103387161	4:102702364:103387161	4:102702364:103387161	4:102702364:103388441	4:102702364:103388441	4:102702364:103387161	4:102702364:103387161	4:102702364:103388441	4:102702364:103388441	4:102702364:103388441	4:102638777:103388441	4:102702364:103388441	4:102702364:103388441	4:102702364:103387161	4:102702364:103387161	4:102702364:103387161	4:102702364:103387161	4:102702364:103387161	4:102702364:103387161	4:102702364:103387161	4:102702364:103387161	4:102702364:103388441	4:102702364:103388441	4:102702364:103387161	4:102702364:103387161	4:102702364:103387161	4:102702364:103387161
4:105440159:105445205	rs2905625	105445205	0.00207206	4:105440159:105445205	4:105440159:105445205	4:105440159:105445205	4:105440159:105445205	4:105440159:105445205	4:105440159:105445205	4:105440159:105445205	4:105440159:105445205	4:105440159:105445205	4:105440159:105445205	4:105440159:105445205	4:105440159:105445205	4:105440159:105445205	4:105440159:105445205	4:105440159:105445205	4:105440159:105445205	4:105440159:105445205	4:105440159:105445205	4:105440159:105445205	4:105440159:105445205	4:105440159:105445205	4:105440159:105445205	4:105440159:105445205	4:105440159:105445205	4:105440159:105445205	4:105440159:105445205	4:105440159:105445205	4:105440159:105445205	4:105440159:105445205	4:105440159:105445205	4:105440159:105445205	4:105440159:105445205	4:105440159:105445205	4:105440159:105445205	4:105440159:105445205	4:105440159:105445205	4:105440159:105445205	4:105440159:105445205	4:105440159:105445205	4:105440159:105445205	4:105440159:105445205	4:105440159:105445205	4:105440159:105445205	4:105440159:105445205	4:105440159:105445205	4:105440159:105445205
4:113980807:113980807	rs35564002	113980807	0.00701257	NA	NA	NA	NA	NA	NA	NA	NA	NA	NA	NA	NA	NA	NA	NA	NA	NA	4:113980807:113980807	NA	NA	NA	NA	NA	NA	NA	4:113980807:113980807	NA	NA	NA	NA	NA	NA	NA	NA	NA	NA	NA	NA	NA	NA	NA	NA	NA	NA	NA	NA
4:118553843:118784120	rs17864935	118728557	0.000430151	4:118624052:118784120	4:118624052:118784120	4:118624052:118784120	4:118624052:118784120	4:118624052:118784120	4:118624052:118784120	4:118553843:118784120	4:118624052:118784120	4:118624052:118784120	4:118624052:118784120	4:118624052:118784120	4:118624052:118784120	4:118624052:118784120	4:118553843:118784120	4:118624052:118784120	4:118624052:118784120	4:118624052:118784120	4:118624052:118784120	4:118624052:118784120	4:118624052:118784120	4:118624052:118784120	4:118624052:118784120	4:118624052:118784120	4:118624052:118784120	4:118624052:118784120	4:118624052:118784120	4:118624052:118784120	4:118624052:118784120	4:118624052:118784120	4:118624052:118784120	4:118624052:118784120	4:118624052:118784120	4:118624052:118784120	4:118624052:118784120	4:118624052:118784120	4:118624052:118784120	4:118624052:118784120	4:118624052:118784120	4:118624052:118784120	4:118624052:118784120	4:118624052:118784120	4:118624052:118784120	4:118624052:118784120	4:118624052:118784120	4:118624052:118784120	4:118553843:118784120
4:123140934:123437339	rs55741542	123388516	0.0029787	NA	4:123140934:123437339	NA	NA	NA	NA	NA	NA	NA	NA	NA	NA	4:123140934:123437339	4:123140934:123437339	NA	NA	4:123140934:123437339	4:123140934:123437339	NA	NA	NA	NA	NA	4:123140934:123437339	NA	NA	NA	NA	NA	NA	NA	NA	NA	NA	NA	NA	NA	NA	NA	NA	NA	NA	NA	NA	NA	NA
4:143786837:143924210	rs1510136	143882545	0.000522401	4:143786837:143924210	4:143786837:143924210	4:143786837:143924210	4:143786837:143924210	4:143786837:143924210	4:143786837:143924210	4:143786837:143924210	4:143786837:143924210	4:143786837:143924210	4:143786837:143924210	4:143786837:143924210	4:143786837:143924210	4:143786837:143924210	4:143786837:143924210	4:143786837:143924210	4:143786837:143924210	4:143786837:143924210	4:143786837:143924210	4:143786837:143924210	4:143786837:143924210	4:143786837:143924210	4:143786837:143924210	4:143786837:143924210	4:143786837:143924210	4:143786837:143924210	4:143786837:143924210	4:143786837:143924210	4:143786837:143924210	4:143786837:143924210	4:143786837:143924210	4:143786837:143924210	4:143786837:143924210	4:143786837:143924210	4:143786837:143924210	4:143786837:143924210	4:143786837:143924210	4:143786837:143924210	4:143786837:143924210	4:143786837:143924210	4:143786837:143924210	4:143786837:143924210	4:143786837:143924210	4:143786837:143924210	4:143786837:143924210	4:143786837:143924210	4:143786837:143924210
4:149239030:149345608	rs17484991	149339667	0.00284302	NA	NA	NA	NA	NA	NA	NA	NA	NA	NA	NA	NA	NA	NA	NA	NA	NA	NA	NA	4:149239030:149345608	NA	NA	NA	NA	NA	NA	NA	NA	NA	NA	NA	NA	NA	NA	NA	NA	NA	NA	NA	4:149239030:149345608	NA	NA	NA	NA	NA	NA
4:156131360:156304961	rs72694418	156304961	0.00955764	NA	NA	NA	NA	NA	NA	NA	NA	NA	NA	NA	NA	NA	NA	NA	NA	NA	NA	NA	NA	NA	NA	NA	NA	NA	NA	NA	NA	NA	NA	NA	NA	NA	NA	NA	NA	4:156131360:156304961	NA	NA	NA	NA	NA	NA	NA	NA	NA
4:166136549:166243051	rs7699241	166204489	0.00518097	4:166136549:166243051	NA	NA	4:166136549:166243051	4:166136549:166243051	NA	NA	4:166136549:166243051	NA	NA	NA	NA	4:166136549:166243051	4:166136549:166243051	4:166136549:166243051	4:166136549:166243051	NA	4:166136549:166243051	NA	NA	NA	NA	NA	4:166136549:166243051	4:166136549:166243051	NA	NA	NA	NA	NA	NA	NA	4:166136549:166243051	NA	NA	NA	NA	NA	NA	NA	NA	NA	4:166136549:166243051	NA	4:166136549:166243051	4:166136549:166243051
4:167902039:167974274	rs1593769	167964906	0.00259793	4:167902039:167974274	4:167902039:167974142	4:167902039:167974142	4:167902039:167974142	4:167902039:167974142	4:167902039:167974274	4:167902039:167974142	4:167902039:167974274	4:167902039:167974274	4:167902039:167974142	4:167902039:167974142	4:167902039:167974274	4:167902039:167974142	4:167902039:167974274	4:167902039:167974274	4:167902039:167974274	4:167902039:167974274	4:167902039:167974142	4:167902039:167974142	4:167902039:167974274	4:167902039:167974142	4:167902039:167974142	4:167902039:167974274	4:167902039:167974274	4:167902039:167974142	4:167902039:167974274	4:167902039:167974142	4:167902039:167974142	4:167902039:167974142	4:167902039:167974274	4:167902039:167974142	4:167902039:167974142	4:167902039:167974274	4:167902039:167974274	4:167902039:167974142	4:167902039:167974142	4:167902039:167974274	4:167902039:167974274	4:167902039:167974274	4:167902039:167974142	4:167902039:167974142	4:167902039:167974142	4:167902039:167974274	4:167902039:167974142	4:167902039:167974274	4:167902039:167974274
4:170198392:170646003	rs62333145	170312233	0.000118833	4:170198392:170646003	4:170198392:170646003	4:170198392:170646003	4:170198392:170646003	4:170198392:170646003	4:170198392:170646003	4:170198392:170646003	4:170198392:170646003	4:170198392:170646003	4:170198392:170646003	4:170198392:170646003	4:170198392:170646003	4:170198392:170646003	4:170198392:170646003	4:170198392:170646003	4:170198392:170646003	4:170198392:170646003	4:170198392:170646003	4:170198392:170646003	4:170198392:170646003	4:170198392:170646003	4:170198392:170646003	4:170198392:170646003	4:170198392:170646003	4:170198392:170646003	4:170198392:170646003	4:170198392:170646003	4:170198392:170646003	4:170198392:170646003	4:170198392:170646003	4:170198392:170646003	4:170198392:170646003	4:170198392:170646003	4:170198392:170646003	4:170198392:170646003	4:170198392:170646003	4:170198392:170646003	4:170198392:170646003	4:170198392:170646003	4:170198392:170646003	4:170198392:170646003	4:170198392:170646003	4:170198392:170646003	4:170198392:170646003	4:170198392:170646003	4:170198392:170646003
4:176717618:176970155	rs2333321	176859992	1.38339e-05	4:176717618:176970155	4:176717618:176970155	4:176717618:176970155	4:176717618:176970155	4:176717618:176970155	4:176717618:176970155	4:176717618:176970155	4:176717618:176970155	4:176717618:176970155	4:176717618:176970155	4:176717618:176970155	4:176717618:176970155	4:176717618:176970155	4:176717618:176970155	4:176717618:176970155	4:176717618:176970155	4:176717618:176970155	4:176717618:176970155	4:176717618:176970155	4:176717618:176970155	4:176717618:176970155	4:176717618:176970155	4:176717618:176970155	4:176717618:176970155	4:176717618:176970155	4:176717618:176970155	4:176717618:176970155	4:176717618:176970155	4:176717618:176970155	4:176717618:176970155	4:176717618:176970155	4:176717618:176970155	4:176717618:176970155	4:176717618:176970155	4:176717618:176970155	4:176717618:176970155	4:176717618:176970155	4:176717618:176970155	4:176717618:176970155	4:176717618:176970155	4:176717618:176970155	4:176717618:176970155	4:176717618:176970155	4:176717618:176970155	4:176717618:176970155	4:176717618:176970155
4:178836026:178945073	rs143882899	178836026	0.00681418	NA	NA	NA	NA	NA	NA	NA	NA	NA	NA	NA	NA	NA	NA	NA	NA	NA	NA	NA	NA	NA	NA	NA	NA	NA	NA	NA	NA	NA	NA	NA	NA	NA	NA	NA	NA	NA	NA	NA	NA	NA	NA	NA	4:178836026:178945073	NA	NA
5:7188785:7259853	rs72723227	7245664	0.00526371	5:7188785:7259853	NA	NA	NA	NA	NA	NA	NA	5:7188785:7259853	NA	5:7188785:7259853	NA	5:7188785:7259853	5:7188785:7259853	NA	NA	NA	NA	NA	NA	NA	NA	5:7188785:7259853	NA	NA	NA	NA	NA	NA	NA	NA	NA	NA	5:7188785:7259853	NA	NA	NA	5:7188785:7259853	NA	NA	NA	NA	5:7188785:7259853	NA	NA	NA
5:23004208:23103348	rs2635663	23022049	0.00480361	NA	NA	NA	NA	NA	NA	NA	NA	NA	NA	NA	NA	NA	NA	NA	NA	5:23004208:23103348	5:23004208:23103348	NA	NA	NA	NA	5:23004208:23103348	NA	NA	NA	NA	5:23004208:23103348	NA	NA	NA	NA	NA	NA	NA	NA	NA	NA	NA	NA	NA	NA	NA	NA	NA	NA
5:37809669:37855899	rs2910702	37828304	0.00349394	5:37809669:37833419	NA	NA	5:37809669:37833419	NA	NA	NA	NA	NA	NA	NA	5:37809669:37833419	NA	NA	NA	NA	NA	5:37809669:37833419	NA	NA	NA	NA	NA	NA	NA	NA	NA	5:37809669:37833419	NA	NA	NA	NA	NA	5:37809669:37833419	5:37809669:37833419	5:37809669:37855899	5:37809669:37833419	5:37809669:37833419	NA	NA	NA	NA	NA	NA	NA	NA
5:44637587:49846228	rs10035564	45252500	1.32337e-07	5:44637587:46403741	5:44684243:46403741	5:44637587:46403741	5:44637587:46403741	5:44684243:46403741	5:44637587:46403741	5:44684243:46403741	5:44684243:46403741	5:44684243:46403741	5:44684243:46403741	5:44684243:46403741	5:44684243:46403741	5:44637587:46403741	5:44637587:46403741	5:44637587:46403741	5:44637587:46403741	5:44637587:46403741	5:44637587:46403741	5:44684243:46403741	5:44684243:46403741	5:44637587:46403741	5:44637587:46403741	5:44637587:46403741	5:44637587:46403741	5:44637587:46403741	5:44637587:46403741	5:44684243:46403741	5:44684243:46403741	5:44684243:46403741	5:44684243:46403741	5:44637587:46403741	5:44637587:49846228	5:44637587:46403741	5:44684243:46403741	5:44637587:46403741	5:44637587:46403741	5:44637587:49846228	5:44637587:46403741	5:44637587:46403741	5:44684243:46403741	5:44637587:46403741	5:44637587:46403741	5:44637587:46403741	5:44637587:46403741	5:44684243:46403741	5:44637587:46403741
5:57723072:57898478	rs39967	57744788	0.000236716	5:57723072:57898478	5:57723072:57898478	5:57723072:57898478	5:57723072:57898478	5:57723072:57898478	5:57723072:57898478	5:57723072:57898478	5:57723072:57898478	5:57723072:57898478	5:57723072:57898478	5:57723072:57898478	5:57723072:57898478	5:57723072:57898478	5:57723072:57898478	5:57723072:57898478	5:57723072:57898478	5:57723072:57898478	5:57723072:57898478	5:57723072:57898478	5:57723072:57898478	5:57723072:57898478	5:57723072:57898478	5:57723072:57898478	5:57723072:57898478	5:57723072:57898478	5:57723072:57898478	5:57723072:57898478	5:57723072:57898478	5:57723072:57898478	5:57723072:57898478	5:57723072:57898478	5:57723072:57898478	5:57723072:57898478	5:57723072:57898478	5:57723072:57898478	5:57723072:57898478	5:57723072:57898478	5:57723072:57898478	5:57723072:57898478	5:57723072:57898478	5:57723072:57898478	5:57723072:57898478	5:57723072:57898478	5:57723072:57898478	5:57723072:57898478	5:57723072:57898478
5:60069057:60847272	rs11954859	60624958	3.21768e-10	5:60135962:60847272	5:60135962:60847272	5:60135962:60843706	5:60135962:60843706	5:60069057:60847272	5:60135962:60847272	5:60135962:60847272	5:60135962:60847272	5:60135962:60847272	5:60135962:60847272	5:60135962:60843706	5:60135962:60847272	5:60135962:60847272	5:60135962:60847272	5:60135962:60843706	5:60135962:60843706	5:60135962:60847272	5:60135962:60847272	5:60135962:60847272	5:60135962:60847272	5:60135962:60847272	5:60135962:60847272	5:60135962:60843706	5:60135962:60843706	5:60135962:60847272	5:60135962:60847272	5:60135962:60847272	5:60135962:60843706	5:60135962:60847272	5:60135962:60847272	5:60135962:60847272	5:60135962:60847272	5:60135962:60847272	5:60135962:60847272	5:60135962:60843706	5:60135962:60843706	5:60135962:60847272	5:60135962:60847272	5:60135962:60847272	5:60135962:60847272	5:60370663:60843706	5:60135962:60843706	5:60135962:60847272	5:60135962:60847272	5:60069057:60847272	5:60135962:60847272
5:74581347:75010519	rs17671845	74701766	0.00811751	NA	NA	NA	NA	NA	NA	NA	NA	NA	NA	NA	NA	NA	5:74581347:75010519	NA	NA	NA	NA	NA	NA	NA	NA	NA	NA	NA	5:74581347:75010519	NA	NA	NA	NA	NA	NA	NA	NA	NA	NA	NA	NA	NA	NA	NA	NA	NA	NA	NA	NA
5:87528396:88871993	rs10056443	88752584	6.71827e-05	5:87999773:88854539	5:87999773:88195380, 5:88580998:88854539	5:87999773:88854539	5:87999773:88854539	5:87999773:88854539	5:87999773:88195380, 5:88580998:88854539	5:87999773:88195380, 5:88580998:88854539	5:87999773:88195380, 5:88580998:88854539	5:87999773:88195380, 5:88580998:88854539	5:87999773:88195380, 5:88580998:88871993	5:87999773:88195380, 5:88580998:88871993	5:87999773:88195380, 5:88580998:88854539	5:87528396:88854539	5:87528396:88854539	5:87999773:88871993	5:87999773:88195380, 5:88580998:88854539	5:87999773:88195380, 5:88580998:88854539	5:87999773:88195380, 5:88580998:88854539	5:87999773:88195380, 5:88552414:88871993	5:87999773:88195380, 5:88580998:88871993	5:87999773:88195380, 5:88580998:88871993	5:87999773:88195380, 5:88580998:88854539	5:88580998:88854539	5:87999773:88854539	5:87999773:88195380, 5:88580998:88854539	5:87999773:88195380, 5:88552414:88854539	5:87999773:88195380, 5:88580998:88871993	5:87999773:88871993	5:87999773:88195380, 5:88580998:88871993	5:87999773:88195380, 5:88580998:88854539	5:87999773:88854539	5:88580998:88871993	5:87999773:88195380, 5:88580998:88854539	5:87999773:88195380, 5:88552414:88854539	5:87999773:88854539	5:88427337:88854539	5:87999773:88195380, 5:88580998:88854539	5:88580998:88854539	5:87999773:88195380, 5:88580998:88854539	5:88427337:88854539	5:87999773:88195380, 5:88580998:88854539	5:87999773:88195380, 5:88580998:88854539	5:87999773:88195380, 5:88580998:88854539	5:87999773:88195380, 5:88580998:88854539	5:87999773:88854539	5:87999773:88854539
5:90067043:90306443	rs949789	90251093	0.000382575	5:90067043:90306443	5:90150497:90306443	5:90150497:90279903	5:90150497:90306443	5:90150497:90306443	5:90067043:90306443	5:90150497:90306443	5:90150497:90306443	5:90150497:90306443	5:90150497:90306443	5:90150497:90306443	5:90150497:90306443	5:90150497:90306443	5:90150497:90306443	5:90150497:90306443	5:90150497:90306443	5:90150497:90306443	5:90067043:90279903	5:90150497:90306443	5:90150497:90306443	5:90150497:90306443	5:90150497:90306443	5:90150497:90306443	5:90150497:90306443	5:90150497:90306443	5:90150497:90306443	5:90150497:90306443	5:90150497:90306443	5:90150497:90306443	5:90150497:90306443	5:90067043:90306443	5:90150497:90306443	5:90150497:90306443	5:90150497:90306443	5:90150497:90306443	5:90150497:90306443	5:90150497:90306443	5:90150497:90306443	5:90150497:90306443	5:90150497:90306443	5:90067043:90279903	5:90150497:90279903	5:90150497:90306443	5:90150497:90306443	5:90150497:90306443	5:90067043:90306443
5:90853674:91025460	rs2935244	90984475	0.000215116	5:90853674:91025460	5:90928553:91025460	5:90853674:91025460	5:90853674:91025460	5:90928553:91025460	5:90853674:91025460	5:90928553:91025460	5:90928553:91025460	5:90928553:91025460	5:90928553:91025460	5:90928553:91025460	5:90928553:91025460	5:90928553:91025460	5:90928553:91025460	5:90928553:91025460	5:90928553:91025460	5:90928553:91025460	5:90928553:91025460	5:90928553:91025460	5:90928553:91025460	5:90928553:91025460	5:90928553:91025460	5:90928553:91025460	5:90928553:91025460	5:90928553:91025460	5:90928553:91025460	5:90853674:91025460	5:90928553:91025460	5:90928553:91025460	5:90853674:91025460	5:90928553:91025460	5:90928553:91025460	5:90928553:91025460	5:90928553:91025460	5:90853674:91025460	5:90853674:91025460	5:90853674:91025460	5:90853674:91025460	5:90928553:91025460	5:90928553:91025460	5:90853674:91025460	5:90853674:91025460	5:90928553:91025460	5:90928553:91025460	5:90928553:91025460	5:90928553:91025460
5:91380100:91497504	rs3884590	91381882	0.00431342	NA	NA	NA	NA	NA	NA	NA	NA	NA	NA	NA	NA	NA	NA	NA	NA	NA	NA	NA	NA	NA	NA	NA	NA	NA	NA	NA	NA	NA	NA	NA	NA	5:91380100:91497504	NA	NA	NA	NA	NA	NA	NA	NA	NA	NA	NA	NA	NA
5:101584499:101862704	rs1901512	101723875	0.000123617	5:101584499:101862704	5:101584499:101862704	5:101584499:101862704	5:101584499:101862704	5:101584499:101862704	5:101584499:101862704	5:101584499:101862704	5:101584499:101862704	5:101584499:101862704	5:101584499:101862704	5:101584499:101862704	5:101584499:101862704	5:101584499:101862704	5:101584499:101862704	5:101584499:101862704	5:101584499:101862704	5:101584499:101862704	5:101584499:101862704	5:101584499:101862704	5:101584499:101862704	5:101584499:101862704	5:101584499:101862704	5:101584499:101862704	5:101584499:101862704	5:101584499:101862704	5:101584499:101862704	5:101584499:101862704	5:101584499:101862704	5:101584499:101862704	5:101584499:101862704	5:101584499:101862704	5:101584499:101862704	5:101584499:101862704	5:101584499:101862704	5:101584499:101862704	5:101584499:101862704	5:101584499:101862704	5:101584499:101862704	5:101584499:101862704	5:101584499:101862704	5:101584499:101862704	5:101584499:101862704	5:101584499:101862704	5:101584499:101862704	5:101584499:101862704	5:101584499:101862704
5:103684787:104055261	rs6869862	103886213	0.00738476	NA	NA	NA	NA	NA	NA	NA	NA	NA	NA	NA	NA	NA	NA	NA	NA	NA	5:103684787:104055261	NA	NA	NA	NA	NA	NA	NA	NA	NA	NA	NA	NA	NA	NA	NA	NA	NA	5:103684787:104055261	NA	NA	NA	NA	NA	NA	NA	NA	NA	NA
5:106625413:106766471	rs187557	106766340	0.000159908	5:106725691:106766471	5:106725691:106766471	5:106725691:106766471	5:106725691:106766471	5:106725691:106766471	5:106725691:106766471	5:106725691:106766471	5:106725691:106766471	5:106725691:106766471	5:106725691:106766471	5:106725691:106766471	5:106725691:106766471	5:106721195:106766471	5:106725691:106766471	5:106725691:106766471	5:106725691:106766471	5:106725691:106766471	5:106725691:106766471	5:106725691:106766471	5:106725691:106766471	5:106725691:106766471	5:106725691:106766471	5:106725691:106766471	5:106725691:106766471	5:106725691:106766471	5:106725691:106766471	5:106725691:106766471	5:106721195:106766471	5:106725691:106766471	5:106725691:106766471	5:106725691:106766471	5:106725691:106766471	5:106725691:106766471	5:106725691:106766471	5:106725691:106766471	5:106725691:106766471	5:106625413:106766471	5:106725691:106766471	5:106725691:106766471	5:106690481:106766471	5:106725691:106766471	5:106725691:106766471	5:106725691:106766471	5:106725691:106766471	5:106725691:106766471	5:106725691:106766471
5:109030041:109209342	rs35164357	109146775	0.00599878	NA	NA	5:109030041:109209342	NA	5:109030041:109209342	NA	NA	NA	NA	NA	5:109030041:109209342	5:109030041:109209342	NA	NA	NA	NA	NA	NA	NA	NA	NA	NA	NA	NA	NA	NA	NA	NA	NA	NA	NA	5:109030041:109209342	NA	5:109030041:109209342	NA	NA	NA	5:109030041:109209342	5:109030041:109209342	NA	NA	NA	NA	NA	NA	NA
5:137698299:137948140	rs11956240	137840293	5.11447e-05	5:137838122:137948140	5:137792061:137948140	5:137838122:137948140	5:137838122:137948140	5:137838122:137948140	5:137838122:137948140	5:137838122:137948140	5:137838122:137948140	5:137838122:137948140	5:137838122:137948140	5:137838122:137948140	5:137838122:137948140	5:137838122:137948140	5:137838122:137948140	5:137838122:137948140	5:137838122:137948140	5:137838122:137948140	5:137838122:137948140	5:137838122:137948140	5:137838122:137948140	5:137838122:137948140	5:137838122:137948140	5:137838122:137948140	5:137838122:137948140	5:137838122:137948140	5:137838122:137948140	5:137838122:137948140	5:137838122:137948140	5:137838122:137948140	5:137838122:137948140	5:137838122:137948140	5:137838122:137948140	5:137838122:137948140	5:137838122:137948140	5:137838122:137948140	5:137838122:137948140	5:137838122:137948140	5:137838122:137948140	5:137838122:137948140	5:137838122:137948140	5:137838122:137948140	5:137838122:137948140	5:137838122:137948140	5:137698299:137948140	5:137838122:137948140	5:137838122:137948140
5:138866787:139086651	rs2336880	139063728	6.12834e-05	5:138866787:139086651	5:139028810:139086651	5:139028810:139086651	5:139028810:139086651	5:139028810:139086651	5:139028810:139086651	5:139028810:139086651	5:139028810:139086651	5:139028810:139086651	5:139028810:139086651	5:139028810:139086651	5:138866787:139086651	5:139028810:139086651	5:139028810:139086651	5:139028810:139086651	5:138866787:139086651	5:139028810:139086651	5:139028810:139086651	5:139028810:139086651	5:139028810:139086651	5:139028810:139086651	5:139028810:139086651	5:138866787:139086651	5:139028810:139086651	5:139028810:139086651	5:139028810:139086651	5:139028810:139086651	5:139028810:139086651	5:139028810:139086651	5:139028810:139086651	5:139028810:139086651	5:139028810:139086651	5:139028810:139086651	5:139028810:139086651	5:139028810:139086651	5:138866787:139086651	5:139028810:139086651	5:138866787:139086651	5:139028810:139086651	5:139028810:139086651	5:139028810:139086651	5:139028810:139086651	5:138866787:139086651	5:138866787:139086651	5:139028810:139086651	5:139028810:139086651
5:139729152:140346468	rs246024	140333952	0.000746959	5:140225137:140346468	5:140005212:140346468	5:140005212:140346468	5:140005786:140346468	5:140005212:140346468	5:140225137:140346468	5:140225137:140346468	5:140225137:140346468	5:140225137:140346468	5:140225137:140346468	5:140225137:140346468	5:140005212:140346468	5:139729152:140346468	5:140005212:140346468	5:140005212:140346468	5:140005212:140346468	5:140013374:140346468	5:140225137:140346468	5:140225137:140346468	5:140005212:140346468	5:140225137:140346468	5:140005212:140346468	5:140005212:140346468	5:140005212:140346468	5:140225137:140346468	5:140005212:140346468	5:140225137:140346468	5:140225137:140346468	5:140005212:140346468	5:140005786:140346468	5:140005212:140346468	5:140005212:140346468	5:140225137:140346468	5:140005212:140346468	5:140225137:140346468	5:139729152:140346468	5:140225137:140346468	5:140225137:140346468	5:140013374:140346468	5:140013374:140346468	5:140225137:140346468	5:140225137:140346468	5:140225137:140346468	5:140225137:140346468	5:140225137:140346468	5:140005212:140346468
5:151874412:152847217	rs72802868	152235215	3.95326e-07	5:151924995:152770438	5:151924995:152847217	5:151924995:152770438	5:151924995:152770438	5:151924995:152770438	5:151924995:152770438	5:151924995:152770438	5:151887779:152770438	5:151924995:152770438	5:151924995:152770438	5:151924995:152770438	5:151924995:152770438	5:151924995:152770438	5:151924995:152770438	5:151924995:152770438	5:151924995:152770438	5:151924995:152770438	5:151924995:152770438	5:151924995:152770438	5:151924995:152770438	5:151924995:152770438	5:151924995:152770438	5:151924995:152770438	5:151924995:152770438	5:151924995:152770438	5:151924995:152770438	5:151924995:152770438	5:151924995:152770438	5:151924995:152770438	5:151924995:152770438	5:151924995:152770438	5:151924995:152770438	5:151924995:152770438	5:151924995:152770438	5:151924995:152770438	5:151924995:152770438	5:151924995:152770438	5:151924995:152770438	5:151924995:152770438	5:151924995:152770438	5:151924995:152770438	5:151874412:152770438	5:151924995:152770438	5:151924995:152770438	5:151924995:152770438	5:151924995:152770438
5:153360230:153688682	rs17629195	153676502	0.0023285	5:153360230:153688682	5:153671061:153688682	5:153360230:153688682	5:153360230:153688682	5:153497400:153688682	5:153671061:153688682	5:153497400:153688682	5:153360230:153688682	5:153497400:153688682	5:153360230:153688682	5:153497400:153688682	5:153360230:153688682	5:153497400:153688682	5:153497400:153688682	5:153671061:153688682	5:153671061:153688682	5:153671061:153688682	5:153671061:153688682	5:153360230:153688682	5:153497400:153688682	5:153497400:153688682	5:153497400:153688682	5:153360230:153688682	5:153671061:153688682	5:153360230:153688682	5:153671061:153688682	5:153360230:153688682	5:153360230:153688682	5:153360230:153688682	5:153671061:153688682	5:153671061:153688682	5:153360230:153688682	5:153671061:153688682	5:153360230:153688682	5:153360230:153688682	5:153671061:153688682	5:153360230:153688682	5:153360230:153688682	5:153360230:153688682	5:153360230:153688682	5:153360230:153688682	5:153360230:153688682	5:153671061:153688682	5:153671061:153688682	5:153360230:153688682	5:153497400:153688682
5:155681868:155868442	rs10476374	155817679	0.000887356	5:155731428:155868442	5:155731428:155868442	5:155731428:155868442	5:155731428:155868442	5:155731428:155868442	5:155731511:155856538	5:155731428:155868442	5:155681868:155868442	5:155731428:155868442	5:155731428:155868442	5:155731428:155868442	5:155731428:155868442	5:155731511:155856538	5:155731511:155856538	5:155731428:155868442	5:155731428:155868442	5:155731511:155856538	5:155731428:155868442	5:155731428:155868442	5:155731511:155856538	5:155731428:155868442	5:155731428:155868442	5:155731428:155868442	5:155731428:155868442	5:155731428:155868442	5:155731428:155868442	5:155681868:155868442	5:155731428:155868442	5:155731428:155868442	5:155731428:155868442	5:155731428:155868442	5:155731428:155868442	5:155731511:155856538	5:155731428:155868442	5:155731428:155868442	5:155731428:155868442	5:155731511:155856538	5:155731511:155856538	5:155731428:155868442	5:155731428:155868442	5:155731428:155868442	5:155731428:155868442	5:155731428:155868442	5:155731428:155868442	5:155731428:155868442	5:155731428:155868442
5:158584991:158755475	rs17664636	158678059	0.00906735	NA	NA	NA	NA	NA	NA	NA	NA	NA	NA	NA	NA	NA	NA	NA	NA	NA	NA	NA	NA	NA	NA	NA	NA	NA	NA	NA	NA	NA	NA	NA	NA	NA	NA	NA	NA	5:158584991:158755475	NA	NA	NA	NA	NA	NA	NA	NA	NA
5:165818168:165850050	rs979618	165846092	0.00527141	NA	NA	NA	NA	NA	NA	NA	NA	NA	NA	NA	NA	NA	NA	NA	NA	5:165818168:165850050	NA	NA	NA	NA	NA	NA	NA	NA	NA	NA	NA	NA	NA	NA	NA	5:165818168:165850050	5:165818168:165850050	NA	NA	NA	NA	NA	NA	5:165818168:165850050	5:165818168:165850050	NA	NA	NA	NA
5:174470775:174476181	rs6868106	174473277	0.00916711	NA	NA	NA	NA	NA	NA	NA	NA	NA	NA	NA	NA	NA	NA	NA	NA	NA	NA	NA	NA	NA	5:174470775:174476181	NA	NA	NA	NA	NA	NA	NA	NA	NA	NA	NA	NA	NA	NA	NA	NA	NA	NA	NA	NA	NA	NA	NA	NA
6:11926212:12037316	rs9470670	11988081	0.000176947	6:11926212:12037316	6:11926212:12037316	6:11926212:12037316	6:11926212:12037316	6:11926212:12037316	6:11926212:12037316	6:11926212:12037316	6:11926212:12037316	6:11926212:12037316	6:11926212:12037316	6:11926212:12037316	6:11926212:12037316	6:11926212:12037316	6:11926212:12037316	6:11926212:12037316	6:11926212:12037316	6:11926212:12037316	6:11926212:12037316	6:11926212:12037316	6:11926212:12037316	6:11926212:12037316	6:11926212:12037316	6:11926212:12037316	6:11926212:12037316	6:11926212:12037316	6:11926212:12037316	6:11926212:12037316	6:11926212:12037316	6:11926212:12037316	6:11926212:12037316	6:11926212:12037316	6:11926212:12037316	6:11926212:12037316	6:11926212:12037316	6:11926212:12037316	6:11926212:12037316	6:11926212:12037316	6:11926212:12037316	6:11926212:12037316	6:11926212:12037316	6:11926212:12037316	6:11926212:12037316	6:11926212:12037316	6:11926212:12037316	6:11926212:12037316	6:11926212:12037316
6:32968136:33803752	rs9461856	33395199	1.99822e-07	6:32968136:33803752	6:32968136:33803752	6:32968136:33803752	6:32968136:33803752	6:32968136:33803752	6:32968136:33803752	6:32968136:33803752	6:32968136:33803752	6:32968136:33803752	6:32968136:33803752	6:32968136:33803752	6:32968136:33803752	6:32968136:33803752	6:32968136:33803752	6:32968136:33803752	6:32968136:33803752	6:32968136:33803752	6:32968136:33803752	6:32968136:33803752	6:32968136:33803752	6:32968136:33803752	6:32968136:33803752	6:32968136:33803752	6:32968136:33803752	6:32968136:33803752	6:32968136:33803752	6:32968136:33803752	6:32968136:33803752	6:32968136:33803752	6:32968136:33803752	6:32968136:33803752	6:32968136:33803752	6:32968136:33803752	6:32968136:33803752	6:32968136:33803752	6:32968136:33803752	6:32968136:33803752	6:32968136:33803752	6:32968136:33803752	6:32968136:33803752	6:32968136:33803752	6:32968136:33803752	6:32968136:33803752	6:32968136:33803752	6:32968136:33803752	6:32968136:33803752
6:43098785:43224421	rs113113059	43160375	0.00159312	6:43098785:43224421	6:43098785:43224421	6:43098785:43224421	6:43098785:43224421	6:43098785:43224421	6:43098785:43224421	6:43098785:43224421	6:43098785:43224421	6:43098785:43224421	6:43098785:43224421	6:43098785:43224421	6:43098785:43224421	6:43098785:43224421	6:43098785:43224421	6:43098785:43224421	6:43098785:43224421	6:43098785:43224421	6:43098785:43224421	6:43098785:43224421	6:43098785:43224421	6:43098785:43224421	6:43098785:43224421	6:43098785:43224421	6:43098785:43224421	6:43098785:43224421	6:43098785:43224421	6:43098785:43224421	6:43098785:43224421	6:43098785:43224421	6:43098785:43224421	6:43098785:43224421	6:43098785:43224421	6:43098785:43224421	6:43098785:43224421	6:43098785:43224421	6:43098785:43224421	6:43098785:43224421	6:43098785:43224421	6:43098785:43224421	6:43098785:43224421	6:43098785:43224421	6:43098785:43224421	6:43098785:43224421	6:43098785:43224421	6:43098785:43224421	6:43098785:43224421
6:50783501:50936376	rs9473952	50921779	0.00349167	NA	NA	NA	NA	NA	NA	NA	NA	NA	NA	NA	NA	6:50783501:50936376	NA	NA	NA	NA	NA	NA	NA	NA	NA	NA	NA	NA	NA	NA	NA	NA	NA	NA	NA	NA	NA	NA	NA	NA	NA	NA	NA	NA	NA	NA	NA	NA	NA
6:68940883:69047072	rs10945086	69005649	0.00974826	NA	NA	NA	NA	NA	NA	NA	NA	NA	NA	NA	NA	NA	NA	NA	NA	6:68940883:69047072	NA	NA	NA	NA	NA	NA	NA	NA	NA	NA	NA	NA	NA	NA	NA	NA	NA	NA	NA	NA	NA	NA	NA	NA	NA	NA	NA	NA	NA
6:69671585:70003389	rs9454727	70003389	0.000288557	6:69822457:70003389	6:69822457:70003389	6:69822457:70003389	6:69822457:70003389	6:69671585:70003389	6:69822457:70003389	6:69822457:70003389	6:69822457:70003389	6:69822457:70003389	6:69822457:70003389	6:69671585:70003389	6:69822457:70003389	6:69822457:70003389	6:69822457:70003389	6:69671585:70003389	6:69822457:70003389	6:69671585:70003389	6:69671585:70003389	6:69671585:70003389	6:69671585:70003389	6:69822457:70003389	6:69671585:70003389	6:69822457:70003389	6:69822457:70003389	6:69671585:70003389	6:69671585:70003389	6:69822457:70003389	6:69822457:70003389	6:69822457:70003389	6:69671585:70003389	6:69822457:70003389	6:69822457:70003389	6:69822457:70003389	6:69671585:70003389	6:69822457:70003389	6:69822457:70003389	6:69822457:70003389	6:69822457:70003389	6:69822457:70003389	6:69822457:70003389	6:69822457:70003389	6:69822457:70003389	6:69822457:70003389	6:69822457:70003389	6:69822457:70003389	6:69822457:70003389
6:73121906:73171881	rs2815731	73155285	1.69502e-05	6:73123371:73171881	6:73123371:73171881	6:73132745:73171881	6:73121906:73171881	6:73123371:73171881	6:73121906:73171881	6:73123371:73171881	6:73123371:73171881	6:73123371:73171881	6:73123371:73171881	6:73123371:73171881	6:73123371:73171881	6:73132745:73171881	6:73123371:73171881	6:73123371:73171881	6:73123371:73171881	6:73123371:73171881	6:73123371:73171881	6:73123371:73171881	6:73132745:73171881	6:73123371:73171881	6:73123371:73171881	6:73132745:73171881	6:73132745:73171881	6:73123371:73171881	6:73123371:73171881	6:73123371:73171881	6:73123371:73171881	6:73123371:73171881	6:73123371:73171881	6:73123371:73171881	6:73123371:73171881	6:73123371:73171881	6:73123371:73171881	6:73123371:73171881	6:73123371:73171881	6:73123371:73171881	6:73123371:73171881	6:73123371:73171881	6:73123371:73171881	6:73123371:73171881	6:73123371:73171881	6:73123371:73171881	6:73132745:73171881	6:73123371:73171881	6:73123371:73171881
6:83789798:83897565	rs474075	83897565	0.00607572	NA	NA	NA	NA	NA	NA	NA	NA	NA	NA	NA	6:83789798:83897565	NA	NA	NA	NA	NA	NA	NA	NA	NA	NA	NA	NA	NA	NA	NA	NA	NA	NA	NA	NA	NA	NA	NA	NA	NA	NA	NA	NA	NA	NA	NA	6:83789798:83897565	NA	NA
6:84056175:84445875	rs217336	84341803	0.000149348	6:84226380:84409255	6:84264202:84409255	6:84264202:84409255	6:84264202:84409255	6:84056175:84445875	6:84264202:84409255	6:84264202:84409255	6:84264202:84409255	6:84226380:84409255	6:84226380:84409255	6:84264202:84409255	6:84226380:84409255	6:84264202:84409255	6:84264202:84409255	6:84264202:84409255	6:84264202:84409255	6:84264202:84409255	6:84264202:84409255	6:84264202:84409255	6:84264202:84409255	6:84264202:84409255	6:84264202:84409255	6:84056175:84445875	6:84264202:84409255	6:84264202:84409255	6:84264202:84409255	6:84264202:84409255	6:84264202:84409255	6:84264202:84409255	6:84264202:84409255	6:84264202:84409255	6:84264202:84409255	6:84264202:84409255	6:84264202:84409255	6:84264202:84409255	6:84264202:84409255	6:84223563:84409255	6:84223563:84409255	6:84264202:84409255	6:84264202:84409255	6:84264202:84409255	6:84264202:84409255	6:84264202:84409255	6:84264202:84409255	6:84264202:84409255	6:84264202:84409255
6:93044855:93186501	rs634940	93077500	8.33487e-07	6:93044855:93186501	6:93044855:93186501	6:93044855:93186501	6:93044855:93186501	6:93044855:93186501	6:93044855:93186501	6:93044855:93186501	6:93044855:93186501	6:93044855:93186501	6:93044855:93177270	6:93044855:93177270	6:93044855:93177270	6:93044855:93186501	6:93044855:93186501	6:93044855:93186501	6:93044855:93186501	6:93044855:93186501	6:93044855:93177270	6:93044855:93186501	6:93044855:93186501	6:93044855:93186501	6:93044855:93186501	6:93044855:93186501	6:93044855:93186501	6:93044855:93186501	6:93044855:93186501	6:93044855:93186501	6:93044855:93186501	6:93044855:93186501	6:93044855:93186501	6:93044855:93186501	6:93044855:93186501	6:93044855:93186501	6:93044855:93186501	6:93044855:93186501	6:93044855:93186501	6:93044855:93186501	6:93044855:93186501	6:93044855:93186501	6:93044855:93186501	6:93044855:93186501	6:93044855:93186501	6:93044855:93186501	6:93044855:93186501	6:93044855:93186501	6:93044855:93186501
6:96421922:96477293	rs6926151	96476028	0.00180837	6:96421922:96477293	6:96421922:96477293	6:96421922:96477293	6:96421922:96477293	6:96421922:96477293	6:96421922:96477293	6:96421922:96477293	6:96421922:96477293	6:96421922:96477293	6:96421922:96477293	6:96421922:96477293	6:96421922:96477293	6:96421922:96477293	6:96421922:96477293	6:96421922:96477293	6:96421922:96477293	6:96421922:96477293	6:96421922:96477293	6:96421922:96477293	6:96421922:96477293	6:96421922:96477293	6:96421922:96477293	6:96421922:96477293	6:96421922:96477293	6:96421922:96477293	6:96421922:96477293	6:96421922:96477293	6:96421922:96477293	6:96421922:96477293	6:96421922:96477293	6:96421922:96477293	6:96421922:96477293	6:96421922:96477293	6:96421922:96477293	6:96421922:96477293	6:96421922:96477293	6:96421922:96477293	6:96421922:96477293	6:96421922:96477293	6:96421922:96477293	6:96421922:96477293	6:96421922:96477293	6:96421922:96477293	6:96421922:96477293	6:96421922:96477293	6:96421922:96477293
6:108089392:108151324	rs11964401	108089392	0.00752425	NA	NA	NA	NA	NA	NA	NA	NA	NA	NA	NA	NA	NA	NA	NA	NA	NA	NA	NA	NA	6:108089392:108151324	NA	NA	NA	NA	NA	NA	NA	NA	NA	NA	NA	NA	NA	NA	NA	NA	NA	NA	NA	NA	NA	6:108089392:108151324	NA	NA	NA
6:108861264:109019323	rs2153960	108988184	0.00198166	NA	6:108861264:109019323	NA	6:108861264:109019323	NA	NA	6:108861264:109019323	6:108861264:109019323	NA	NA	6:108861264:109019323	6:108861264:109019323	6:108861264:109019323	6:108861264:109019323	NA	NA	NA	NA	NA	NA	NA	NA	NA	NA	NA	NA	NA	NA	NA	NA	NA	NA	NA	6:108861264:109019323	NA	NA	NA	NA	6:108861264:109019323	6:108861264:109019323	NA	NA	NA	NA	NA	6:108861264:109019323
6:111415836:111897865	rs9487653	111822689	0.000769063	6:111722923:111897865	6:111722923:111897865	6:111722923:111897865	6:111722923:111897865	6:111722923:111897865	6:111722923:111897865	6:111722923:111897865	6:111722923:111897865	6:111722923:111897865	6:111722923:111897865	6:111722923:111897865	6:111722923:111897865	6:111722923:111897865	6:111722923:111897865	6:111722923:111897865	6:111722923:111897865	6:111722923:111897865	6:111722923:111897865	6:111722923:111897865	6:111722923:111897865	6:111722923:111897865	6:111722923:111897865	6:111415836:111897865	6:111415836:111897865	6:111722923:111897865	6:111722923:111897865	6:111722923:111897865	6:111722923:111897865	6:111722923:111897865	6:111722923:111897865	6:111722923:111897865	6:111722923:111897865	6:111722923:111897865	6:111722923:111897865	6:111722923:111897865	6:111722923:111897865	6:111722923:111897865	6:111722923:111897865	6:111722923:111897865	6:111415836:111897865	6:111722923:111897865	6:111722923:111897865	6:111415836:111897865	6:111415836:111897865	6:111722923:111897865	6:111722923:111897865
6:113386660:113520060	rs1406833	113463868	0.00503074	NA	NA	NA	NA	NA	NA	6:113386660:113520060	NA	NA	NA	6:113386660:113520060	6:113386660:113520060	NA	NA	NA	NA	NA	NA	NA	NA	NA	NA	NA	NA	NA	NA	NA	NA	NA	NA	NA	NA	NA	NA	NA	NA	NA	NA	NA	NA	NA	NA	NA	NA	NA	NA
6:124983044:125032336	rs2325913	124984982	0.00508615	NA	NA	NA	NA	NA	NA	NA	NA	NA	NA	NA	NA	NA	NA	6:124983044:125032336	6:124983044:125032336	NA	6:124983044:125032336	6:124983044:125032336	6:124983044:125032336	NA	NA	NA	NA	6:124983044:125032336	NA	NA	6:124983044:125032336	NA	6:124983044:125032336	NA	NA	NA	NA	NA	NA	NA	NA	NA	6:124983044:125032336	NA	NA	NA	NA	NA	NA
6:128301981:128333682	rs13197257	128333682	0.00455576	NA	NA	6:128301981:128333682	6:128301981:128333682	NA	NA	NA	NA	NA	NA	NA	NA	NA	NA	NA	NA	NA	NA	NA	NA	NA	NA	NA	NA	NA	NA	NA	NA	NA	NA	NA	NA	NA	NA	NA	6:128301981:128333682	NA	NA	NA	NA	NA	NA	NA	NA	NA	NA
6:140236403:140723826	rs9484331	140267207	0.00230212	NA	NA	NA	NA	NA	6:140236403:140723826	NA	6:140236403:140695695	NA	NA	NA	NA	6:140236403:140723826	NA	6:140236403:140695695	6:140236403:140723826	NA	NA	NA	NA	NA	NA	6:140236403:140723826	6:140236403:140695695	NA	NA	6:140236403:140695695	NA	NA	NA	6:140236403:140695695	NA	NA	NA	NA	NA	NA	6:140236403:140695695	NA	NA	NA	NA	NA	NA	6:140236403:140723826	6:140236403:140695695
6:143645035:143709107	rs9403484	143651969	0.00359867	NA	NA	NA	NA	NA	NA	6:143645035:143709107	6:143645035:143709107	NA	NA	NA	NA	NA	NA	NA	NA	NA	NA	6:143645035:143709107	6:143645035:143709107	NA	NA	NA	NA	6:143645035:143709107	6:143645035:143709107	6:143645035:143709107	6:143645035:143709107	NA	NA	NA	6:143645035:143709107	6:143645035:143709107	6:143645035:143709107	NA	6:143645035:143709107	6:143645035:143709107	6:143645035:143709107	NA	NA	6:143645035:143709107	6:143645035:143709107	NA	NA	6:143645035:143709107	6:143645035:143709107
6:146729216:146759550	rs2206956	146739228	0.00507941	NA	6:146729216:146759550	NA	NA	NA	NA	NA	NA	NA	NA	NA	NA	NA	NA	NA	NA	NA	NA	NA	NA	NA	NA	NA	NA	NA	NA	NA	NA	NA	NA	NA	NA	NA	NA	NA	NA	NA	NA	NA	NA	NA	NA	NA	NA	NA	NA
6:158061062:158088225	rs7739151	158077658	0.00624223	NA	NA	NA	NA	NA	NA	NA	NA	NA	NA	NA	NA	NA	NA	NA	NA	NA	NA	NA	NA	NA	NA	NA	NA	NA	NA	NA	NA	NA	NA	NA	NA	NA	NA	NA	NA	NA	NA	NA	6:158061062:158088225	NA	NA	NA	NA	NA	NA
6:163805682:163997673	rs11752044	163864467	0.00358608	NA	NA	NA	NA	NA	NA	NA	NA	NA	NA	NA	NA	NA	NA	NA	NA	6:163805682:163997673	6:163805682:163997673	NA	NA	NA	NA	NA	NA	NA	NA	NA	NA	NA	NA	NA	6:163805682:163997673	NA	NA	NA	NA	NA	NA	NA	NA	6:163805682:163997673	6:163805682:163997673	6:163805682:163997673	NA	NA	NA
7:1827717:2323488	rs58120505	2029867	5.66582e-17	7:1852193:2323488	7:1852193:2323488	7:1852193:2323488	7:1827717:2323488	7:1852193:2323488	7:1852193:2323488	7:1827717:2323488	7:1827717:2323488	7:1852193:2323488	7:1852193:2323488	7:1852193:2318268	7:1852193:2323488	7:1852193:2323488	7:1827717:2323488	7:1827717:2323488	7:1852193:2323488	7:1852193:2323488	7:1852193:2323488	7:1852193:2323488	7:1852193:2323488	7:1852193:2323488	7:1852193:2323488	7:1852193:2323488	7:1852193:2323488	7:1827717:2323488	7:1827717:2323488	7:1827717:2323488	7:1827717:2323488	7:1852193:2323488	7:1852193:2323488	7:1852193:2323488	7:1852193:2323488	7:1852193:2318268	7:1852193:2323488	7:1852193:2323488	7:1852193:2323488	7:1852193:2323488	7:1852193:2323488	7:1852193:2323488	7:1852193:2323488	7:1852193:2323488	7:1852193:2323488	7:1852193:2323488	7:1852193:2323488	7:1852193:2323488	7:1852193:2323019
7:21470536:21552995	rs12668354	21531891	0.00803011	NA	NA	NA	7:21470536:21552995	NA	NA	NA	7:21470536:21552995	NA	NA	NA	NA	NA	7:21470536:21552995	NA	NA	NA	NA	NA	NA	NA	NA	NA	NA	NA	NA	NA	NA	NA	NA	NA	NA	NA	NA	NA	NA	NA	NA	NA	NA	NA	NA	NA	NA	NA	NA
7:23727960:23927052	rs6966655	23906629	0.000806375	7:23727960:23927052	7:23727960:23927052	7:23727960:23927052	7:23727960:23927052	7:23727960:23927052	7:23727960:23927052	7:23727960:23927052	7:23727960:23927052	7:23727960:23927052	7:23727960:23927052	7:23727960:23927052	7:23727960:23927052	7:23727960:23927052	7:23727960:23927052	7:23727960:23927052	7:23727960:23927052	7:23727960:23927052	7:23727960:23927052	7:23727960:23927052	7:23727960:23927052	7:23727960:23927052	7:23727960:23927052	7:23727960:23927052	7:23727960:23927052	7:23727960:23927052	7:23727960:23927052	7:23727960:23927052	7:23727960:23927052	7:23727960:23927052	7:23727960:23927052	7:23727960:23927052	7:23727960:23927052	7:23727960:23927052	7:23727960:23927052	7:23727960:23927052	7:23727960:23927052	7:23727960:23927052	7:23727960:23927052	7:23727960:23927052	7:23727960:23927052	7:23727960:23927052	7:23727960:23927052	7:23727960:23927052	7:23727960:23927052	7:23727960:23927052	7:23727960:23927052
7:24571038:24844736	rs79210963	24717969	9.81111e-05	7:24571038:24833601	7:24571038:24833601	7:24571038:24844736	7:24571038:24844736	7:24571038:24833601	7:24571038:24833601	7:24571038:24833601	7:24571038:24844736	7:24571038:24833601	7:24571038:24844736	7:24571038:24833601	7:24571038:24833601	7:24571038:24844736	7:24571038:24844736	7:24571038:24833601	7:24571038:24844736	7:24571038:24833601	7:24571038:24833601	7:24571038:24833601	7:24571038:24844736	7:24571038:24833601	7:24571038:24833601	7:24571038:24833601	7:24571038:24833601	7:24571038:24833601	7:24571038:24844736	7:24571038:24833601	7:24571038:24844736	7:24571038:24833601	7:24571038:24833601	7:24571038:24833601	7:24571038:24833601	7:24571038:24833601	7:24571038:24833601	7:24571038:24833601	7:24571038:24833601	7:24571038:24833601	7:24571038:24844736	7:24571038:24833601	7:24571038:24833601	7:24571038:24833601	7:24571038:24833601	7:24571038:24833601	7:24571038:24833601	7:24571038:24833601	7:24571038:24833601
7:44586599:44714512	rs6656	44606098	0.00550754	NA	NA	NA	NA	NA	NA	NA	NA	NA	NA	7:44586599:44714512	NA	NA	NA	NA	NA	NA	NA	NA	NA	NA	NA	NA	NA	NA	NA	NA	NA	NA	NA	NA	NA	NA	NA	NA	NA	NA	NA	NA	NA	NA	NA	NA	NA	NA	NA
7:71681396:71849677	rs2944839	71770703	0.00144469	7:71681396:71849677	7:71681396:71849677	7:71681396:71849677	7:71681396:71849677	7:71681396:71849677	7:71681396:71849677	7:71681396:71849677	7:71681396:71849677	7:71681396:71849677	7:71681396:71849677	7:71681396:71849677	7:71681396:71849677	7:71681396:71849677	7:71681396:71849677	7:71681396:71849677	7:71681396:71849677	7:71681396:71849677	7:71681396:71849677	7:71681396:71849677	7:71681396:71849677	7:71681396:71849677	7:71681396:71849677	7:71681396:71849677	7:71681396:71849677	7:71681396:71849677	7:71681396:71849677	7:71681396:71849677	7:71681396:71849677	7:71681396:71849677	7:71681396:71849677	7:71681396:71849677	7:71681396:71849677	7:71681396:71849677	7:71681396:71849677	7:71681396:71849677	7:71681396:71849677	7:71681396:71849677	7:71681396:71849677	7:71681396:71849677	7:71681396:71849677	7:71681396:71849677	7:71681396:71849677	7:71681396:71849677	7:71681396:71849677	7:71681396:71849677	7:71681396:71849677
7:79348201:79755875	rs6979946	79755875	0.00156533	7:79348201:79598917	7:79348201:79755875	7:79348201:79598917	7:79348201:79755875	7:79348201:79598917	7:79348201:79755875	7:79348201:79598917	7:79348201:79755875	7:79348201:79598917	7:79348201:79598917	7:79348201:79755875	7:79348201:79598917	7:79348201:79755875	7:79348201:79755875	7:79348201:79598917	7:79348201:79755875	7:79348201:79755875	7:79348201:79755875	7:79348201:79598917	7:79348201:79755875	7:79348201:79598917	7:79348201:79598917	7:79348201:79598917	7:79348201:79598917	7:79348201:79755875	7:79348201:79598917	7:79348201:79755875	7:79348201:79755875	7:79348201:79598917	7:79348201:79598917	7:79348201:79598917	7:79348201:79755875	7:79348201:79755875	7:79348201:79755875	7:79348201:79755875	7:79348201:79755875	7:79348201:79755875	7:79348201:79755875	7:79348201:79755875	7:79348201:79598917	7:79348201:79755875	7:79348201:79755875	7:79348201:79598917	7:79348201:79598917	7:79348201:79755875	7:79348201:79755875
7:82386473:82555669	rs17284668	82440193	0.000998314	7:82386473:82555669	7:82386473:82555669	7:82386473:82555669	7:82386473:82555669	7:82386473:82555669	7:82386473:82555669	7:82386473:82555669	7:82386473:82555669	7:82386473:82555669	7:82386473:82555669	7:82386473:82555669	7:82386473:82555669	7:82386473:82555669	7:82386473:82555669	7:82386473:82555669	7:82386473:82555669	7:82386473:82555669	7:82386473:82555669	7:82386473:82555669	7:82386473:82555669	7:82386473:82555669	7:82386473:82555669	7:82386473:82555669	7:82386473:82555669	7:82386473:82555669	7:82386473:82555669	7:82386473:82555669	7:82386473:82555669	7:82386473:82555669	7:82386473:82555669	7:82386473:82555669	7:82386473:82555669	7:82386473:82555669	7:82386473:82555669	7:82386473:82555669	7:82386473:82555669	7:82386473:82555669	7:82386473:82555669	7:82386473:82555669	7:82386473:82555669	7:82386473:82555669	7:82386473:82555669	7:82386473:82555669	7:82386473:82555669	7:82386473:82555669	7:82386473:82555669
7:83693497:83799292	rs7785176	83736354	0.00494613	NA	NA	NA	NA	NA	NA	NA	NA	NA	NA	NA	NA	NA	NA	NA	NA	NA	NA	NA	NA	NA	NA	NA	NA	NA	NA	NA	NA	NA	NA	NA	NA	NA	NA	NA	NA	NA	NA	NA	NA	NA	NA	NA	NA	7:83693497:83799292	7:83710376:83799292
7:85575489:87564497	rs6943762	86403263	5.20021e-09	7:86199080:86571305, 7:87153871:87564497	7:86199080:86571305, 7:87153871:87564497	7:86199080:86571305, 7:87179601:87564497	7:86199080:86571305, 7:87179601:87564497	7:86199080:86571305, 7:87179601:87564497	7:86199080:86571305, 7:87179601:87564497	7:86199080:86571305, 7:87153871:87564497	7:86199080:86571305, 7:87153871:87564497	7:86199080:86571305, 7:87153871:87564497	7:86199080:86571305, 7:87179601:87564497	7:86199080:86571305, 7:87179601:87564497	7:86199080:86571305, 7:87179601:87564497	7:86199080:86571305, 7:87179601:87564497	7:86199080:86571305, 7:87179601:87564497	7:86199080:86571305, 7:87153871:87564497	7:86199080:86571305, 7:87179601:87564497	7:86199080:86571305, 7:87179601:87564497	7:86199080:86571305, 7:87141814:87564497	7:86199080:86571305, 7:87153871:87564497	7:86199080:86571305, 7:87179601:87564497	7:86199080:86571305, 7:87179601:87564497	7:86199080:86571305, 7:87153871:87564497	7:86199080:86571305, 7:87153871:87564497	7:86199080:86571305, 7:87153871:87564497	7:86199080:86571305, 7:87179601:87564497	7:86199080:87564497	7:86199080:86571305, 7:87179601:87564497	7:86199080:86571305, 7:87153871:87564497	7:86199080:86571305, 7:87179601:87564497	7:86199080:86571305, 7:87179601:87564497	7:86199080:86571305, 7:87179601:87564497	7:86199080:86571305, 7:87153871:87564497	7:86199080:87564497	7:86199080:87564497	7:86199080:86571305, 7:87179601:87564497	7:86199080:86571305, 7:87179601:87564497	7:86199080:86571305, 7:87153871:87564497	7:86199080:86571305, 7:87153871:87564497	7:86199080:86571305, 7:87153871:87564497	7:86199080:86571305, 7:87179601:87564497	7:86199080:86571305, 7:87179601:87564497	7:86199080:86571305, 7:87179601:87564497	7:86199080:86571305, 7:87153871:87564497	7:86199080:86571305, 7:87153871:87564497	7:85575489:86571305, 7:87153871:87564497	7:86199080:87564497
7:100219167:100366917	rs492430	100313099	0.00283881	7:100266081:100366917	NA	NA	NA	NA	NA	NA	NA	NA	NA	NA	NA	7:100219167:100366917	7:100219167:100366917	NA	NA	NA	7:100266081:100366917	NA	7:100266081:100366917	7:100266081:100366917	7:100266081:100366917	NA	NA	7:100266081:100366917	7:100266081:100366917	NA	NA	7:100266081:100366917	7:100266081:100366917	NA	NA	NA	NA	NA	NA	NA	NA	NA	NA	NA	NA	NA	NA	NA	7:100266081:100366917
7:104454298:105063372	rs2252074	104594253	1.53411e-09	7:104454298:105063372	7:104454298:105063372	7:104454298:105063372	7:104454298:105063372	7:104454298:105063372	7:104454298:105063372	7:104454298:105063372	7:104454298:105063372	7:104454298:105063372	7:104454298:105063372	7:104454298:105063372	7:104454298:105063372	7:104454298:105063372	7:104454298:105063372	7:104454298:105063372	7:104454298:105063372	7:104454298:105063372	7:104454298:105063372	7:104454298:105063372	7:104454298:105063372	7:104454298:105063372	7:104454298:105063372	7:104454298:105063372	7:104454298:105063372	7:104454298:105063372	7:104454298:105063372	7:104454298:105063372	7:104454298:105063372	7:104454298:105063372	7:104454298:105063372	7:104454298:105063372	7:104454298:105063372	7:104454298:105063372	7:104454298:105063372	7:104454298:105063372	7:104454298:105063372	7:104454298:105063372	7:104454298:105063372	7:104454298:105063372	7:104454298:105063372	7:104454298:105063372	7:104454298:105063372	7:104454298:105063372	7:104454298:105063372	7:104454298:105063372	7:104454298:105063372
7:110029087:110106697	rs6974218	110056000	1.70305e-05	7:110029087:110106697	7:110029087:110106697	7:110029087:110106697	7:110029087:110106697	7:110029087:110106697	7:110029087:110106697	7:110029087:110106697	7:110029087:110106697	7:110029087:110106697	7:110029087:110106697	7:110029087:110106697	7:110029087:110106697	7:110029087:110106697	7:110029087:110106697	7:110029087:110106697	7:110029087:110106697	7:110029087:110106697	7:110029087:110106697	7:110029087:110106697	7:110029087:110106697	7:110029087:110106697	7:110029087:110106697	7:110029087:110106697	7:110029087:110106697	7:110029087:110106697	7:110029087:110106697	7:110029087:110106697	7:110029087:110106697	7:110029087:110106697	7:110029087:110106697	7:110029087:110106697	7:110029087:110106697	7:110029087:110106697	7:110029087:110106697	7:110029087:110106697	7:110029087:110106697	7:110029087:110106697	7:110029087:110106697	7:110029087:110106697	7:110029087:110106697	7:110029087:110106697	7:110029087:110106697	7:110029087:110106697	7:110029087:110106697	7:110029087:110106697	7:110029087:110106697
7:110785679:111236477	rs7803571	110993511	1.01203e-06	7:110785679:111236477	7:110785679:111236477	7:110785679:111236477	7:110785679:111236477	7:110785679:111236477	7:110785679:111236477	7:110785679:111236477	7:110785679:111236477	7:110785679:111236477	7:110785679:111236477	7:110785679:111236477	7:110785679:111236477	7:110785679:111236477	7:110785679:111236477	7:110785679:111236477	7:110785679:111236477	7:110785679:111236477	7:110785679:111236477	7:110785679:111236477	7:110785679:111236477	7:110785679:111236477	7:110785679:111236477	7:110785679:111236477	7:110785679:111236477	7:110785679:111236477	7:110785679:111236477	7:110785679:111236477	7:110785679:111236477	7:110785679:111236477	7:110785679:111236477	7:110785679:111236477	7:110785679:111236477	7:110785679:111236477	7:110785679:111236477	7:110785679:111236477	7:110785679:111236477	7:110785679:111236477	7:110785679:111236477	7:110785679:111236477	7:110785679:111236477	7:110785679:111236477	7:110785679:111236477	7:110785679:111236477	7:110785679:111236477	7:110785679:111236477	7:110785679:111236477
7:127272090:127824355	rs73239723	127773893	0.00607674	NA	NA	NA	NA	7:127283699:127758567	NA	NA	NA	NA	NA	NA	NA	7:127272090:127824355	7:127272090:127824355	7:127337368:127824355	7:127283699:127758567	7:127337368:127824355	7:127283699:127758567	NA	7:127283699:127758567	NA	NA	7:127337368:127824355	7:127337368:127824355	NA	7:127283699:127758567	NA	NA	NA	NA	NA	NA	7:127272090:127788550	NA	NA	7:127337368:127824355	NA	NA	NA	NA	NA	NA	NA	NA	NA	NA
7:131533769:131627573	rs7801375	131567263	0.000152838	7:131533769:131627573	7:131533769:131627573	7:131533769:131627573	7:131533769:131627573	7:131533769:131627573	7:131533769:131627573	7:131533769:131627573	7:131533769:131627573	7:131533769:131627573	7:131533769:131627573	7:131533769:131627573	7:131533769:131627573	7:131533769:131627573	7:131533769:131627573	7:131533769:131627573	7:131533769:131627573	7:131533769:131627573	7:131533769:131627573	7:131533769:131627573	7:131533769:131627573	7:131533769:131627573	7:131533769:131627573	7:131533769:131627573	7:131533769:131627573	7:131533769:131627573	7:131533769:131627573	7:131533769:131627573	7:131533769:131627573	7:131533769:131627573	7:131533769:131627573	7:131533769:131627573	7:131533769:131627573	7:131533769:131627573	7:131533769:131627573	7:131533769:131627573	7:131533769:131627573	7:131533769:131627573	7:131533769:131627573	7:131533769:131627573	7:131533769:131627573	7:131533769:131627573	7:131533769:131627573	7:131533769:131627573	7:131533769:131627573	7:131533769:131627573	7:131533769:131627573
7:132811386:133719118	rs7798283	133128127	0.000187595	7:132811386:133719118	7:132929804:133622287	7:132811386:133622287	7:132811386:133622287	7:132811386:133438132	7:132811386:133622287	7:132929804:133622287	7:132929804:133622287	7:132929804:133622287	7:132929804:133622287	7:132811386:133622287	7:132929804:133622287	7:132929804:133622287	7:132929804:133438132	7:132929804:133622287	7:132929804:133438132	7:132929804:133438132	7:132929804:133438132	7:132929804:133622287	7:132929804:133438132	7:132929804:133438132	7:132929804:133438132	7:132811386:133622287	7:132929804:133622287	7:132929804:133622287	7:132811386:133719118	7:132929804:133438132	7:132929804:133438132	7:132929804:133438132	7:132929804:133438132	7:132929804:133438132	7:132929804:133622287	7:132929804:133438132	7:132929804:133438132	7:132811386:133622287	7:132811386:133719118	7:132929804:133719118	7:132811386:133719118	7:132811386:133438132	7:132929804:133438132	7:132929804:133438132	7:132811386:133622287	7:132929804:133438132	7:132929804:133622287	7:132811386:133719118	7:132929804:133438132
7:137039328:137093743	rs12540417	137077103	3.1703e-07	7:137039328:137085250	7:137039670:137085250	7:137039670:137085250	7:137039670:137085250	7:137039328:137085250	7:137039328:137085250	7:137039328:137085250	7:137039328:137085250	7:137039670:137085250	7:137039670:137085250	7:137039328:137085250	7:137039670:137085250	7:137039670:137085250	7:137039328:137085250	7:137039670:137085250	7:137039328:137085250	7:137039328:137085250	7:137039328:137085250	7:137039670:137085250	7:137039670:137085250	7:137039670:137085250	7:137039670:137085250	7:137039328:137085250	7:137039328:137085250	7:137039328:137085250	7:137039670:137085250	7:137039670:137085250	7:137039328:137085250	7:137039670:137085250	7:137039670:137085250	7:137039328:137085250	7:137039670:137085250	7:137039328:137085250	7:137039328:137085250	7:137039670:137085250	7:137039328:137085250	7:137039328:137085250	7:137039328:137085250	7:137039328:137085250	7:137039328:137085250	7:137039328:137085250	7:137039328:137085250	7:137039670:137085250	7:137039328:137085250	7:137039328:137085250	7:137039670:137085250
7:138583840:138642998	rs10243922	138599980	0.000887311	7:138583840:138602916	7:138583840:138602916	7:138583840:138602916	7:138583840:138602916	7:138583840:138602916	7:138583840:138602916	7:138583840:138602916	NA	7:138583840:138602916	7:138583840:138602916	7:138583840:138602916	7:138583840:138602916	7:138583840:138642998	7:138583840:138642998	7:138583840:138602916	7:138583840:138602916	7:138583840:138602916	7:138583840:138602916	7:138583840:138602916	7:138583840:138602916	7:138583840:138602916	7:138583840:138602916	7:138583840:138602916	7:138583840:138602916	7:138583840:138602916	7:138583840:138602916	7:138583840:138602916	7:138583840:138602916	7:138583840:138602916	7:138583840:138602916	7:138583840:138602916	7:138583840:138602916	7:138583840:138602916	7:138583840:138602916	7:138583840:138602916	7:138583840:138602916	7:138583840:138602916	7:138583840:138602916	7:138583840:138602916	7:138583840:138602916	7:138583840:138602916	7:138583840:138602916	7:138583840:138602916	7:138583840:138602916	7:138583840:138602916	7:138583840:138602916
7:139018309:139132447	rs6946576	139018309	0.00856901	NA	NA	NA	NA	NA	NA	NA	NA	NA	NA	NA	NA	NA	NA	7:139018309:139132447	NA	NA	NA	NA	NA	NA	NA	NA	NA	NA	NA	NA	NA	NA	NA	NA	NA	NA	NA	NA	NA	NA	NA	NA	NA	NA	NA	7:139018309:139132447	NA	7:139018309:139132447	NA
7:140665521:140791820	rs6662	140706157	0.00210289	7:140665521:140791820	7:140665521:140791820	7:140665521:140791820	7:140665521:140791820	7:140665521:140791820	7:140665521:140791820	7:140665521:140791820	7:140665521:140791820	7:140665521:140791820	7:140665521:140791820	7:140665521:140791820	7:140665521:140791820	7:140665521:140791820	7:140665521:140791820	7:140665521:140791820	7:140665521:140791820	7:140665521:140791820	7:140665521:140791820	7:140665521:140791820	7:140665521:140791820	7:140665521:140791820	7:140665521:140791820	7:140665521:140791820	7:140665521:140791820	7:140665521:140791820	7:140665521:140791820	7:140665521:140791820	7:140665521:140791820	7:140665521:140791820	7:140665521:140791820	7:140665521:140791820	7:140665521:140791820	7:140665521:140791820	7:140665521:140791820	7:140665521:140791820	7:140665521:140791820	7:140665521:140791820	7:140665521:140791820	7:140665521:140791820	7:140665521:140791820	7:140665521:140791820	7:140665521:140791820	7:140665521:140791820	7:140665521:140791820	7:140665521:140791820	7:140665521:140791820
7:157452854:157494832	rs17731604	157465014	0.00596185	NA	NA	NA	NA	NA	NA	NA	NA	NA	7:157452854:157494832	NA	7:157452854:157494832	NA	NA	NA	NA	NA	NA	NA	NA	NA	NA	NA	NA	NA	NA	NA	NA	NA	NA	NA	NA	NA	NA	NA	NA	NA	NA	NA	NA	NA	NA	NA	NA	NA	NA
8:954702:1035601	rs1562921	1021986	0.00397993	8:954702:1035601	8:954702:1035601	8:954702:1035601	8:954702:1035601	8:954702:1035601	8:954702:1035601	8:954702:1035601	8:954702:1035601	8:954702:1035601	8:954702:1035601	8:954702:1035601	8:954702:1035601	8:954702:1035601	8:954702:1035601	8:954702:1035601	8:954702:1035601	8:954702:1035601	8:954702:1035601	8:954702:1035601	8:954702:1035601	8:954702:1035601	8:954702:1035601	8:954702:1035601	8:954702:1035601	8:954702:1035601	8:954702:1035601	8:954702:1035601	8:954702:1035601	8:954702:1035601	8:954702:1035601	8:954702:1035601	8:954702:1035601	8:954702:1035601	8:954702:1035601	8:954702:1035601	8:954702:1035601	8:954702:1035601	8:954702:1035601	8:954702:1035601	8:954702:1035601	8:954702:1035601	8:954702:1035601	8:954702:1035601	8:954702:1035601	8:954702:1035601	8:954702:1035601
8:1790565:1802000	rs10108337	1802000	0.00858096	NA	NA	NA	NA	NA	NA	NA	NA	NA	NA	NA	NA	NA	NA	NA	NA	NA	NA	NA	NA	NA	NA	NA	NA	NA	NA	NA	NA	NA	NA	NA	NA	NA	NA	NA	NA	8:1790565:1802000	NA	NA	NA	NA	NA	NA	NA	NA	NA
8:4177791:4210746	rs10503253	4180844	0.000478025	8:4177791:4210746	8:4177791:4210746	8:4177791:4208761	8:4177791:4208761	8:4177791:4210746	8:4177791:4210746	8:4177791:4210746	8:4177791:4210746	8:4177791:4210746	8:4177791:4210746	8:4177791:4210746	8:4177791:4210746	8:4177791:4210746	8:4177791:4210746	8:4177791:4210746	8:4177791:4210746	8:4177791:4208761	8:4177791:4208761	8:4177791:4210746	8:4177791:4210746	8:4177791:4208761	8:4177791:4208761	8:4177791:4210746	8:4177791:4208761	8:4177791:4208761	8:4177791:4210746	8:4177791:4210746	8:4177791:4210746	8:4177791:4208761	8:4177791:4208761	8:4177791:4210746	8:4177791:4210746	8:4177791:4208761	8:4177791:4210746	8:4177791:4208761	8:4177791:4210746	8:4177791:4210746	8:4177791:4210746	8:4177791:4208761	8:4177791:4210746	8:4177791:4210746	8:4177791:4210746	8:4177791:4210746	8:4177791:4210746	8:4177791:4210746	8:4177791:4210746
8:8088230:10283602	rs11993663	10032894	0.000161986	8:9862430:10057705	8:8088230:10277982	8:9897344:10057705	8:9897344:10057705	8:9897344:10057705	8:10030902:10057705	8:9897344:10057705	8:9897344:10057705	8:10030902:10057705	8:10030902:10057705	8:10030902:10057705	8:10030902:10057705	8:9735304:10057705	8:9735304:10057705	8:9897344:10057705	8:9897344:10057705	8:9897344:10057705	8:9897344:10057705	8:9897344:10057705	8:9897344:10057705	8:10030902:10057705	8:9897344:10057705	8:9897344:10057705	8:9897344:10057705	8:9897344:10057705	8:10030902:10057705	8:10030902:10057705	8:9897344:10057705	8:9897344:10057705	8:10030902:10057705	8:9897344:10057705	8:9897344:10057705	8:9897344:10057705	8:9897344:10057705	8:10030902:10057705	8:10030902:10057705	8:10030902:10057705	8:10030902:10057705	8:8088230:10057705	8:8088230:10057705	8:9897344:10057705	8:9897344:10057705	8:9897344:10277982	8:9897344:10057705	8:8088230:10283602	8:8088230:10180328
8:12787547:12812081	rs13270992	12796560	0.00164597	NA	NA	NA	8:12787547:12812081	NA	NA	NA	NA	NA	NA	NA	NA	NA	NA	8:12787547:12812081	8:12787547:12812081	8:12787547:12812081	8:12787547:12812081	NA	NA	NA	NA	8:12787547:12812081	8:12787547:12812081	NA	8:12787547:12812081	8:12787547:12812081	8:12787547:12812081	NA	NA	NA	NA	NA	NA	NA	NA	8:12787547:12812081	8:12787547:12812081	8:12787547:12812081	NA	NA	NA	NA	8:12787547:12812081	NA	NA
8:15622953:15645758	rs352766	15644559	0.00429572	NA	NA	NA	NA	NA	NA	NA	NA	NA	NA	NA	NA	NA	NA	NA	NA	8:15622953:15645758	NA	NA	NA	NA	NA	NA	NA	NA	NA	NA	NA	NA	NA	NA	NA	NA	NA	NA	NA	NA	NA	NA	NA	NA	NA	NA	NA	NA	NA
8:17026852:17147145	rs4921741	17070926	0.000362468	8:17026852:17147145	8:17026852:17147145	8:17026852:17147145	8:17059044:17147145	8:17026852:17147145	8:17026852:17147145	8:17059044:17147145	8:17059044:17147145	8:17059044:17147145	8:17026852:17147145	8:17026852:17147145	8:17026852:17147145	8:17059044:17147145	8:17059044:17147145	8:17026852:17147145	8:17026852:17147145	8:17059044:17147145	8:17026852:17147145	8:17059044:17147145	8:17059044:17147145	8:17059044:17147145	8:17026852:17147145	8:17026852:17147145	8:17026852:17147145	8:17026852:17147145	8:17026852:17147145	8:17026852:17147145	8:17026852:17147145	8:17059044:17147145	8:17059044:17147145	8:17059044:17147145	8:17026852:17147145	8:17026852:17147145	8:17026852:17147145	8:17026852:17147145	8:17026852:17147145	8:17026852:17147145	8:17026852:17147145	8:17026852:17147145	8:17059044:17147145	8:17026852:17147145	8:17026852:17147145	8:17026852:17147145	8:17026852:17147145	8:17059044:17147145	8:17059044:17147145
8:18396405:18429406	rs876983	18407858	0.00129717	8:18396405:18429406	8:18396405:18429406	8:18396405:18429406	8:18396405:18429406	8:18396405:18429406	8:18396405:18429406	8:18396405:18429406	8:18396405:18429406	8:18396405:18429406	8:18396405:18429406	8:18396405:18429406	8:18396405:18429406	8:18396405:18429406	8:18396405:18429406	8:18396405:18429406	8:18396405:18429406	8:18396405:18429406	8:18396405:18429406	8:18396405:18429406	8:18396405:18429406	8:18396405:18429406	8:18396405:18429406	8:18396405:18429406	8:18396405:18429406	8:18396405:18429406	8:18396405:18429406	8:18396405:18429406	8:18396405:18429406	8:18396405:18429406	8:18396405:18429406	8:18396405:18429406	8:18396405:18429406	8:18396405:18429406	8:18396405:18429406	8:18396405:18429406	8:18396405:18429406	8:18396405:18429406	8:18396405:18429406	8:18396405:18429406	8:18396405:18429406	8:18396405:18429406	8:18396405:18429406	8:18396405:18429406	8:18396405:18429406	8:18396405:18429406	8:18396405:18429406
8:24500510:24622016	rs7819850	24571141	0.00679153	NA	NA	NA	NA	NA	8:24531195:24622016	NA	NA	NA	NA	NA	NA	8:24531195:24622016	8:24500510:24622016	NA	NA	NA	8:24500510:24622016	NA	NA	NA	NA	NA	NA	NA	NA	NA	NA	NA	8:24531195:24622016	NA	NA	NA	NA	NA	NA	NA	NA	8:24500510:24622016	8:24500510:24622016	NA	NA	NA	NA	NA	NA
8:26190836:26279173	rs73219806	26279173	0.00474282	NA	NA	NA	NA	NA	NA	NA	NA	NA	NA	NA	NA	8:26190836:26279173	8:26190836:26279173	NA	NA	NA	NA	NA	NA	NA	NA	8:26190836:26279173	NA	8:26190836:26279173	8:26190836:26279173	NA	8:26190836:26279173	NA	NA	NA	NA	NA	8:26190836:26279173	NA	NA	NA	NA	NA	NA	NA	NA	NA	NA	NA	8:26190836:26279173
8:27319905:27470778	rs73229090	27442127	1.0817e-06	8:27319905:27470778	8:27319905:27470778	8:27319905:27470778	8:27319905:27470778	8:27319905:27470778	8:27319905:27470778	8:27319905:27470778	8:27319905:27470778	8:27319905:27470778	8:27319905:27470778	8:27319905:27470778	8:27319905:27470778	8:27319905:27470778	8:27319905:27470778	8:27319905:27470778	8:27319905:27470778	8:27319905:27470778	8:27319905:27470778	8:27319905:27470778	8:27319905:27470778	8:27319905:27470778	8:27319905:27470778	8:27319905:27470778	8:27319905:27470778	8:27319905:27470778	8:27319905:27470778	8:27319905:27470778	8:27319905:27470778	8:27319905:27470778	8:27319905:27470778	8:27319905:27470778	8:27319905:27470778	8:27319905:27470778	8:27319905:27470778	8:27319905:27470778	8:27319905:27470778	8:27319905:27470778	8:27319905:27470778	8:27319905:27470778	8:27319905:27470778	8:27319905:27470778	8:27319905:27470778	8:27319905:27470778	8:27319905:27470778	8:27319905:27470778	8:27319905:27470778
8:31134480:31248965	rs11780451	31171969	0.00566805	NA	NA	NA	NA	NA	8:31134480:31248965	NA	NA	NA	NA	NA	NA	NA	NA	NA	NA	8:31134480:31248965	NA	NA	NA	NA	NA	NA	NA	NA	NA	NA	NA	NA	NA	NA	NA	NA	NA	NA	NA	NA	NA	NA	NA	NA	NA	NA	NA	8:31134480:31248965	NA
8:33405488:34734293	rs79445414	33863561	0.000395953	8:33604120:34678632	8:33604120:34734293	8:33604120:34678632	8:33604120:34734293	8:33604120:34734293	8:33604120:34678632	8:33604120:34678632	8:33604120:34678632	8:33604120:34678632	8:33604120:34678632	8:33604120:34678632	8:33604120:34678632	8:33604120:34678632	8:33604120:34678632	8:33604120:34678632	8:33604120:34678632	8:33604120:34678632	8:33604120:34734293	8:33604120:34678632	8:33604120:34678632	8:33604120:34678632	8:33604120:34678632	8:33604120:34734293	8:33604120:34678632	8:33604120:34734293	8:33604120:34678632	8:33604120:34734293	8:33604120:34734293	8:33604120:34734293	8:33405488:34734293	8:33604120:34678632	8:33604120:34678632	8:33604120:34678632	8:33604120:34678632	8:33604120:34678632	8:33604120:34678632	8:33604120:34678632	8:33405488:34678632	8:33604120:34678632	8:33604120:34678632	8:33604120:34678632	8:33604120:34678632	8:33604120:34678632	8:33604120:34678632	8:33604120:34678632	8:33604120:34678632
8:38014429:38310910	rs7001340	38262233	0.000813202	8:38014429:38310910	8:38014429:38310910	8:38014429:38310910	8:38014429:38310910	8:38014429:38310910	8:38014429:38310910	8:38014429:38310910	8:38014429:38310910	8:38014429:38310910	8:38014429:38310910	8:38014429:38310910	8:38014429:38310910	8:38014429:38310910	8:38014429:38310910	8:38014429:38310910	8:38014429:38310910	8:38014429:38310910	8:38014429:38310910	8:38014429:38310910	8:38014429:38310910	8:38014429:38310910	8:38014429:38310910	8:38014429:38310910	8:38014429:38310910	8:38014429:38310910	8:38014429:38310910	8:38014429:38310910	8:38014429:38310910	8:38014429:38310910	8:38014429:38310910	8:38014429:38310910	8:38014429:38310910	8:38014429:38310910	8:38014429:38310910	8:38014429:38310910	8:38014429:38310910	8:38014429:38310910	8:38014429:38310910	8:38014429:38310910	8:38014429:38310910	8:38014429:38310910	8:38014429:38310910	8:38014429:38310910	8:38014429:38310910	8:38014429:38310910	8:38014429:38310910
8:60475926:60954059	rs6984242	60700469	9.93021e-06	8:60475926:60954059	8:60475926:60954059	8:60475926:60954059	8:60475926:60954059	8:60475926:60954059	8:60475926:60954059	8:60475926:60954059	8:60475926:60954059	8:60475926:60954059	8:60475926:60954059	8:60475926:60954059	8:60475926:60954059	8:60475926:60954059	8:60475926:60954059	8:60475926:60954059	8:60475926:60954059	8:60475926:60954059	8:60475926:60954059	8:60475926:60954059	8:60475926:60954059	8:60475926:60954059	8:60475926:60954059	8:60475926:60954059	8:60475926:60954059	8:60475926:60954059	8:60475926:60954059	8:60475926:60954059	8:60475926:60954059	8:60475926:60954059	8:60475926:60954059	8:60475926:60954059	8:60475926:60954059	8:60475926:60954059	8:60475926:60954059	8:60475926:60954059	8:60475926:60954059	8:60475926:60954059	8:60475926:60954059	8:60475926:60954059	8:60475926:60954059	8:60475926:60954059	8:60475926:60954059	8:60475926:60954059	8:60475926:60954059	8:60475926:60954059	8:60475926:60954059
8:64496159:64624581	rs1217091	64527399	0.00270912	NA	NA	8:64496159:64624581	8:64496159:64624581	8:64496159:64624581	NA	8:64496159:64624581	8:64496159:64624581	8:64496159:64624581	8:64496159:64624581	8:64496159:64624581	NA	8:64496159:64624581	8:64496159:64624581	8:64496159:64624581	8:64496159:64624581	8:64496159:64624581	NA	8:64496159:64624581	8:64496159:64624581	NA	NA	8:64496159:64624581	8:64496159:64624581	8:64496159:64624581	NA	NA	8:64496159:64624581	NA	NA	NA	8:64496159:64624581	8:64496159:64624581	8:64496159:64624581	NA	8:64496159:64624581	8:64496159:64624581	8:64496159:64624581	NA	8:64496159:64624581	NA	8:64496159:64624581	8:64496159:64624581	NA	8:64496159:64624581	8:64496159:64624581
8:65460776:65711004	rs7830315	65608361	0.0012998	8:65538103:65711004	8:65538103:65711004	8:65460776:65711004	8:65460776:65711004	8:65538103:65711004	8:65538103:65711004	8:65538103:65711004	8:65538103:65711004	8:65538103:65711004	8:65538103:65711004	8:65538103:65711004	8:65538103:65711004	8:65538103:65711004	8:65538103:65711004	8:65538103:65711004	8:65538103:65711004	8:65538103:65711004	8:65538103:65711004	8:65538103:65711004	8:65538103:65711004	8:65538103:65711004	8:65538103:65711004	8:65538103:65711004	8:65538103:65711004	8:65538103:65711004	8:65538103:65711004	8:65538103:65711004	8:65538103:65711004	8:65538103:65711004	8:65538103:65711004	8:65538103:65711004	8:65538103:65711004	8:65538103:65711004	8:65538103:65711004	8:65538103:65711004	8:65538103:65711004	8:65538103:65711004	8:65538103:65711004	8:65538103:65711004	8:65538103:65711004	8:65538103:65711004	8:65538103:65711004	8:65538103:65711004	8:65538103:65711004	8:65538103:65711004	8:65538103:65711004
8:89206609:89761163	rs6469364	89361040	0.000698614	8:89230884:89761163	8:89230884:89761163	8:89230884:89761163	8:89230884:89761163	8:89230884:89761163	8:89230884:89761163	8:89230884:89761163	8:89230884:89761163	8:89230884:89761163	8:89230884:89761163	8:89230884:89761163	8:89230884:89761163	8:89230884:89761163	8:89230884:89761163	8:89230884:89761163	8:89230884:89761163	8:89230884:89761163	8:89230884:89761163	8:89230884:89761163	8:89230884:89761163	8:89230884:89761163	8:89230884:89761163	8:89230884:89761163	8:89230884:89761163	8:89230884:89761163	8:89230884:89761163	8:89230884:89761163	8:89230884:89761163	8:89230884:89761163	8:89230884:89761163	8:89230884:89761163	8:89230884:89761163	8:89230884:89761163	8:89230884:89761163	8:89230884:89761163	8:89230884:89761163	8:89230884:89761163	8:89230884:89761163	8:89230884:89761163	8:89230884:89761163	8:89230884:89761163	8:89206609:89761163	8:89206609:89761163	8:89230884:89761163	8:89230884:89761163	8:89230884:89761163
8:103662219:103688381	rs10106298	103688381	0.00362625	NA	NA	NA	NA	8:103662219:103688381	NA	NA	NA	NA	NA	NA	NA	8:103662219:103688381	8:103662219:103688381	NA	NA	NA	NA	NA	NA	NA	NA	NA	NA	NA	NA	NA	NA	NA	8:103662219:103688381	NA	NA	NA	NA	8:103662219:103688381	8:103662219:103688381	NA	8:103662219:103688381	NA	NA	NA	NA	NA	NA	NA	NA
8:111460027:112019813	rs10086619	111580570	6.77865e-05	8:111471166:111709802	8:111471166:111709802	8:111471166:111709802	8:111460027:111709802	8:111471166:111709802	8:111471166:111709802	8:111471166:111709802	8:111471166:111709802	8:111471166:111709802	8:111471166:111709802	8:111471166:111709802	8:111471166:111709802	8:111471166:111709802	8:111471166:111709802	8:111471166:111709802	8:111471166:111709802	8:111471166:112019813	8:111471166:112019813	8:111471166:112019813	8:111471166:111709802	8:111471166:111709802	8:111471166:111709802	8:111471166:111709802	8:111471166:111709802	8:111471166:112019813	8:111460027:112019813	8:111471166:112019813	8:111471166:112019813	8:111471166:111709802	8:111471166:111709802	8:111471166:111709802	8:111471166:111709802	8:111462136:111709802	8:111471166:111709802	8:111471166:112019813	8:111471166:112019813	8:111471166:111709802	8:111471166:111709802	8:111471166:111709802	8:111471166:111709802	8:111471166:111709802	8:111471166:111709802	8:111471166:111709802	8:111471166:111709802	8:111460027:112019813	8:111471166:112019813
8:130853447:130947655	rs298609	130886595	0.000330766	8:130853447:130947655	8:130853447:130947655	8:130853447:130947655	8:130853447:130947655	8:130853447:130947655	8:130853447:130947655	8:130853447:130947655	8:130853447:130947655	8:130853447:130947655	8:130853447:130947655	8:130853447:130947655	8:130853447:130947655	8:130853447:130947655	8:130853447:130947655	8:130853447:130947655	8:130853447:130947655	8:130853447:130947655	8:130853447:130947655	8:130853447:130947655	8:130853447:130947655	8:130853447:130947655	8:130853447:130947655	8:130853447:130947655	8:130853447:130947655	8:130853447:130947655	8:130853447:130947655	8:130853447:130947655	8:130853447:130947655	8:130853447:130947655	8:130853447:130947655	8:130853447:130947655	8:130853447:130947655	8:130853447:130947655	8:130853447:130947655	8:130853447:130947655	8:130853447:130947655	8:130853447:130947655	8:130853447:130947655	8:130853447:130947655	8:130853447:130947655	8:130853447:130947655	8:130853447:130947655	8:130853447:130947655	8:130853447:130947655	8:130853447:130947655	8:130853447:130947655
8:143271212:143517489	rs4129585	143312933	2.00293e-11	8:143297312:143410423	8:143297312:143410423	8:143297312:143410423	8:143297312:143410423	8:143297312:143410423	8:143297312:143410423	8:143297312:143410423	8:143297312:143410423	8:143297312:143410423	8:143297312:143410423	8:143297312:143410423	8:143297312:143410423	8:143297312:143410423	8:143297312:143410423	8:143297312:143410423	8:143297312:143410423	8:143271212:143410423	8:143297312:143410423	8:143297312:143517489	8:143297312:143413834	8:143297312:143410423	8:143297312:143410423	8:143297312:143410423	8:143297312:143410423	8:143297312:143410423	8:143297312:143517489	8:143297312:143410423	8:143297312:143410423	8:143297312:143410423	8:143297312:143410423	8:143297312:143410423	8:143297312:143410423	8:143297312:143410423	8:143297312:143410423	8:143297312:143410423	8:143297312:143410423	8:143297312:143410423	8:143297312:143410423	8:143297312:143410423	8:143297312:143410423	8:143297312:143410423	8:143297312:143410423	8:143297312:143410423	8:143297312:143410423	8:143297312:143410423	8:143297312:143410423
8:144238923:144270473	rs7835528	144243392	0.00246119	NA	8:144238923:144265325	NA	NA	NA	NA	NA	NA	NA	NA	NA	NA	NA	NA	NA	NA	NA	8:144238923:144270473	NA	NA	NA	NA	NA	NA	8:144238923:144270473	8:144238923:144270473	8:144238923:144270473	NA	NA	NA	NA	NA	8:144238923:144270473	8:144238923:144263605	NA	NA	NA	NA	8:144238923:144270473	8:144238923:144270473	NA	NA	NA	NA	NA	NA
8:144801243:144940117	rs11778302	144931661	0.000111471	8:144870701:144939539	8:144870701:144939539	8:144870701:144939539	8:144870701:144939539	8:144870701:144939539	8:144870701:144939539	8:144801243:144939539	8:144870701:144939539	8:144870701:144939539	8:144870701:144939539	8:144870701:144939539	8:144870701:144939539	8:144870701:144933453	8:144870701:144933453	8:144870701:144939539	8:144870701:144939539	8:144870701:144939539	8:144870701:144939539	8:144870701:144939539	8:144870701:144939539	8:144870701:144939539	8:144870701:144939539	8:144870701:144939539	8:144870701:144939539	8:144870701:144939539	8:144870701:144939539	8:144870701:144939539	8:144870701:144939539	8:144870701:144939539	8:144870701:144939539	8:144870701:144939539	8:144870701:144939539	8:144870701:144939539	8:144870535:144940117	8:144870701:144939539	8:144870701:144939539	8:144870701:144939539	8:144870701:144939539	8:144870701:144939539	8:144870701:144939539	8:144870701:144939539	8:144870701:144939539	8:144870701:144939539	8:144870701:144939539	8:144870701:144939539	8:144870701:144939539
9:14487856:14514715	rs7864044	14514715	0.00309044	9:14487856:14514715	9:14487856:14514715	9:14487856:14514715	9:14487856:14514715	9:14487856:14514715	9:14487856:14514715	9:14487856:14514715	9:14487856:14514715	9:14487856:14514715	9:14487856:14514715	9:14487856:14514715	9:14487856:14514715	9:14487856:14514715	9:14487856:14514715	9:14487856:14514715	9:14487856:14514715	9:14487856:14514715	9:14487856:14514715	9:14487856:14514715	9:14487856:14514715	9:14487856:14514715	9:14487856:14514715	9:14487856:14514715	9:14487856:14514715	9:14487856:14514715	9:14487856:14514715	9:14487856:14514715	9:14487856:14514715	9:14487856:14514715	9:14487856:14514715	9:14487856:14514715	9:14487856:14514715	9:14487856:14514715	9:14487856:14514715	9:14487856:14514715	9:14487856:14514715	9:14487856:14514715	9:14487856:14514715	9:14487856:14514715	9:14487856:14514715	9:14487856:14514715	9:14487856:14514715	9:14487856:14514715	9:14487856:14514715	9:14487856:14514715	9:14487856:14514715
9:22752947:22818289	rs505061	22767164	6.68529e-05	9:22752947:22818289	9:22752947:22818289	9:22752947:22818289	9:22752947:22818289	9:22754230:22818289	9:22754230:22818289	9:22752947:22818289	9:22754230:22818289	9:22752947:22818289	9:22752947:22818289	9:22754230:22818289	9:22752947:22818289	9:22752947:22818289	9:22752947:22818289	9:22752947:22818289	9:22754230:22818289	9:22752947:22818289	9:22752947:22818289	9:22752947:22818289	9:22752947:22818289	9:22754230:22818289	9:22754230:22818289	9:22754230:22818289	9:22752947:22818289	9:22752947:22818289	9:22754230:22818289	9:22754230:22818289	9:22754230:22818289	9:22752947:22818289	9:22754230:22818289	9:22752947:22818289	9:22752947:22818289	9:22752947:22818289	9:22752947:22818289	9:22752947:22818289	9:22752947:22818289	9:22752947:22818289	9:22752947:22818289	9:22752947:22818289	9:22754230:22818289	9:22752947:22818289	9:22752947:22818289	9:22752947:22818289	9:22752947:22818289	9:22752947:22818289	9:22752947:22818289
9:23590754:23678879	rs11795350	23678879	0.00579134	NA	NA	9:23590754:23678879	9:23590754:23590754	NA	NA	NA	NA	NA	NA	NA	NA	9:23590754:23590754	NA	NA	NA	NA	NA	NA	NA	NA	NA	NA	NA	NA	NA	NA	NA	NA	NA	NA	NA	NA	NA	9:23590754:23678879	NA	NA	NA	NA	NA	NA	NA	NA	NA	NA	NA
9:26654489:26681499	rs1434479	26668917	0.00906295	NA	NA	NA	NA	NA	NA	NA	NA	NA	NA	NA	NA	NA	NA	NA	NA	NA	NA	NA	NA	NA	NA	NA	NA	NA	NA	NA	NA	NA	NA	NA	NA	NA	NA	NA	NA	NA	NA	NA	NA	NA	NA	NA	NA	NA	NA
9:26713335:26714614	rs2060409	26714614	0.00833442	9:26713335:26714614	NA	NA	NA	NA	NA	NA	NA	NA	NA	NA	NA	NA	NA	NA	NA	NA	NA	NA	NA	NA	NA	NA	NA	NA	NA	NA	NA	NA	9:26713335:26714614	NA	NA	9:26713335:26714614	NA	NA	NA	NA	NA	NA	NA	NA	NA	NA	NA	NA	NA
9:36304157:36481987	rs2381411	36319928	0.000935491	9:36304157:36481987	9:36304157:36481987	9:36304157:36481987	9:36304157:36481987	9:36304157:36481987	9:36304157:36481987	9:36304157:36481987	9:36304157:36481987	9:36304157:36481987	9:36304157:36481987	9:36304157:36481987	9:36304157:36481987	9:36304157:36481987	9:36304157:36481987	9:36304157:36481987	9:36304157:36481987	9:36304157:36481987	9:36304157:36481987	9:36304157:36481987	9:36304157:36481987	9:36304157:36481987	9:36304157:36481987	9:36304157:36481987	9:36304157:36481987	9:36304157:36481987	9:36304157:36481987	9:36304157:36481987	9:36304157:36481987	9:36304157:36481987	9:36304157:36481987	9:36304157:36481987	9:36304157:36481987	9:36304157:36481987	9:36304157:36481987	9:36304157:36481987	9:36304157:36481987	9:36304157:36481987	9:36304157:36481987	9:36304157:36481987	9:36304157:36481987	9:36304157:36481987	9:36304157:36481987	9:36304157:36481987	9:36304157:36481987	9:36304157:36481987	9:36304157:36481987
9:37044388:37379492	rs13285624	37129496	0.000739026	NA	9:37044388:37379487	9:37044388:37379487	9:37044388:37379492	NA	NA	NA	NA	NA	NA	NA	9:37073902:37379492	9:37044388:37379492	9:37044388:37379492	NA	NA	NA	NA	NA	9:37073902:37379492	NA	NA	NA	NA	NA	NA	NA	NA	NA	NA	NA	NA	NA	NA	NA	NA	NA	NA	9:37073902:37379492	NA	NA	NA	NA	NA	NA	NA
9:77329557:77393689	rs500102	77358745	0.00037761	9:77329557:77393689	9:77329557:77393689	9:77329557:77393689	9:77329557:77393689	9:77329557:77393689	9:77329557:77393689	9:77329557:77393689	9:77329557:77393689	9:77329557:77393689	9:77329557:77393689	9:77329557:77393689	9:77329557:77393689	9:77329557:77393689	9:77329557:77393689	9:77329557:77393689	9:77329557:77393689	9:77329557:77393689	9:77329557:77393689	9:77329557:77393689	9:77329557:77393689	9:77329557:77393689	9:77329557:77393689	9:77329557:77393689	9:77329557:77393689	9:77329557:77393689	9:77329557:77393689	9:77329557:77393689	9:77329557:77393689	9:77329557:77393689	9:77329557:77393689	9:77329557:77393689	9:77329557:77393689	9:77329557:77393689	9:77329557:77393689	9:77329557:77393689	9:77329557:77393689	9:77329557:77393689	9:77329557:77393689	9:77329557:77393689	9:77329557:77393689	9:77329557:77393689	9:77329557:77393689	9:77329557:77393689	9:77329557:77393689	9:77329557:77393689	9:77329557:77393689
9:82279449:82287819	rs4339716	82279449	0.00551163	NA	NA	9:82279449:82287819	NA	NA	NA	NA	NA	NA	NA	NA	NA	NA	NA	NA	NA	NA	NA	NA	NA	NA	NA	NA	NA	NA	NA	NA	NA	NA	NA	NA	NA	NA	NA	NA	NA	NA	NA	9:82279449:82287819	NA	NA	NA	NA	NA	NA	NA
9:83072844:83072844	rs4877174	83072844	0.00891613	NA	NA	NA	NA	NA	NA	NA	NA	NA	NA	NA	NA	NA	NA	NA	NA	NA	NA	NA	NA	NA	NA	NA	NA	NA	NA	NA	NA	NA	NA	NA	NA	NA	NA	NA	NA	9:83072844:83072844	NA	NA	NA	NA	NA	NA	NA	NA	NA
9:83101100:83120662	rs11138702	83120662	0.00830739	NA	NA	9:83101100:83120662	9:83101100:83120662	NA	NA	NA	NA	NA	NA	NA	NA	NA	NA	NA	NA	NA	NA	NA	NA	NA	NA	NA	NA	NA	NA	NA	NA	NA	NA	NA	NA	NA	NA	NA	NA	NA	NA	NA	NA	NA	NA	NA	NA	NA	NA
9:84607758:84813653	rs1319017	84736303	0.00971372	NA	NA	9:84607758:84813653	NA	NA	NA	NA	NA	NA	NA	NA	NA	NA	NA	NA	NA	NA	NA	NA	NA	NA	NA	NA	NA	NA	NA	NA	NA	NA	NA	NA	NA	NA	NA	NA	NA	NA	NA	NA	NA	NA	NA	NA	NA	NA	NA
9:84821964:85129970	rs12685656	85080395	0.00861784	9:84821964:85129970	NA	NA	NA	NA	NA	NA	NA	NA	NA	NA	NA	NA	NA	NA	NA	NA	NA	NA	NA	NA	NA	NA	NA	NA	NA	NA	NA	NA	NA	NA	NA	NA	NA	NA	NA	NA	NA	NA	NA	NA	NA	NA	NA	NA	NA
9:96185331:96336790	rs7850322	96267436	0.000475094	NA	9:96185331:96336790	9:96185331:96336790	9:96185331:96336790	9:96185331:96336790	9:96185331:96336790	NA	9:96185331:96336790	9:96185331:96336790	NA	9:96185331:96336790	NA	9:96185331:96336790	9:96185331:96336790	9:96185331:96336790	NA	9:96185331:96336790	9:96185331:96336790	NA	NA	NA	NA	NA	NA	NA	NA	9:96185331:96336790	9:96185331:96336790	9:96185331:96336790	NA	NA	9:96185331:96336790	NA	9:96185331:96336790	9:96185331:96336790	9:96185331:96336790	NA	NA	9:96185331:96336790	9:96185331:96336790	9:96185331:96336790	NA	9:96185331:96336790	9:96185331:96336790	9:96185331:96336790	9:96185331:96336790
9:101062947:101076627	rs10985811	101070487	0.00112597	9:101065115:101076627	9:101065115:101076627	9:101064470:101076627	9:101062947:101076627	9:101065115:101076627	9:101062947:101076627	9:101065115:101076627	9:101065115:101076627	9:101065115:101076627	9:101065115:101076627	9:101065115:101076627	9:101064470:101076627	9:101065115:101076627	9:101062947:101076627	9:101064470:101076627	9:101064470:101076627	9:101065115:101076627	9:101064470:101076627	9:101064470:101076627	9:101064470:101076627	9:101065115:101076627	9:101065115:101076627	9:101065115:101076627	9:101064470:101076627	9:101065115:101076627	9:101065115:101076627	9:101065115:101076627	9:101065115:101076627	9:101065115:101076627	9:101065115:101076627	9:101064470:101076627	9:101062947:101076627	9:101062947:101076627	9:101062947:101076627	9:101065115:101076627	9:101064470:101076627	9:101062947:101076627	9:101062947:101076627	9:101065115:101076627	9:101065115:101076627	9:101065115:101076627	9:101062947:101076627	9:101065115:101076627	9:101065115:101076627	9:101062947:101076627	9:101065115:101076627
9:111664121:111907803	rs646234	111807394	0.00344449	NA	NA	NA	9:111772918:111877132	NA	NA	NA	NA	NA	NA	NA	NA	NA	NA	NA	NA	NA	NA	NA	NA	NA	NA	9:111664121:111907803	9:111664121:111907803	9:111664121:111907803	9:111772918:111877132	9:111772918:111877132	9:111772918:111877132	NA	NA	NA	NA	NA	NA	NA	NA	NA	NA	NA	NA	9:111772918:111877132	NA	NA	NA	NA	NA
9:131713876:131909736	rs6478858	131800524	0.00480578	NA	NA	NA	NA	NA	NA	NA	9:131713876:131909736	NA	NA	NA	NA	9:131887856:131909736	NA	NA	NA	NA	NA	NA	NA	NA	NA	NA	NA	9:131713876:131909736	NA	9:131887856:131909736	9:131887856:131909736	NA	NA	NA	NA	NA	NA	NA	NA	NA	NA	NA	NA	NA	NA	NA	NA	NA	NA
9:134786548:134934986	rs72761691	134786548	0.00241666	9:134893377:134893377	9:134893377:134893377	9:134786548:134934986	9:134786548:134934986	9:134893377:134893377	9:134893377:134893377	9:134786548:134934986	9:134786548:134934986	9:134893377:134893377	9:134786548:134934986	9:134893377:134893377	9:134893377:134893377	9:134893377:134893377	9:134786548:134934986	9:134893377:134893377	9:134893377:134893377	9:134786548:134934986	9:134786548:134934986	9:134893377:134893377	9:134893377:134893377	9:134893377:134893377	9:134893377:134893377	9:134893377:134893377	9:134786548:134934986	9:134786548:134934986	9:134786548:134934986	9:134786548:134934986	9:134893377:134893377	9:134893377:134893377	9:134893377:134893377	9:134786548:134934986	9:134786548:134934986	9:134786548:134934986	9:134786548:134934986	9:134893377:134893377	9:134786548:134934986	9:134893377:134893377	9:134893377:134893377	9:134893377:134893377	9:134893377:134893377	9:134786548:134934986	9:134786548:134934986	9:134786548:134934986	9:134893377:134893377	9:134786548:134934986	9:134786548:134934986
9:138378856:138378856	rs2078266	138378856	0.000990095	9:138378856:138378856	9:138378856:138378856	9:138378856:138378856	9:138378856:138378856	9:138378856:138378856	9:138378856:138378856	9:138378856:138378856	9:138378856:138378856	9:138378856:138378856	9:138378856:138378856	9:138378856:138378856	9:138378856:138378856	9:138378856:138378856	9:138378856:138378856	9:138378856:138378856	9:138378856:138378856	9:138378856:138378856	9:138378856:138378856	9:138378856:138378856	9:138378856:138378856	9:138378856:138378856	9:138378856:138378856	9:138378856:138378856	9:138378856:138378856	9:138378856:138378856	9:138378856:138378856	9:138378856:138378856	9:138378856:138378856	9:138378856:138378856	9:138378856:138378856	9:138378856:138378856	9:138378856:138378856	9:138378856:138378856	9:138378856:138378856	9:138378856:138378856	9:138378856:138378856	9:138378856:138378856	9:138378856:138378856	9:138378856:138378856	9:138378856:138378856	9:138378856:138378856	9:138378856:138378856	9:138378856:138378856	9:138378856:138378856	9:138378856:138378856	9:138378856:138378856
10:3791224:3823142	rs17731	3821561	0.000208302	10:3819321:3823142	10:3819321:3823142	10:3819321:3823142	10:3819321:3823142	10:3819321:3823142	10:3819321:3823142	10:3819321:3823142	10:3819321:3823142	10:3819321:3823142	10:3819321:3823142	10:3819321:3823142	10:3819321:3823142	10:3791224:3823142	10:3819321:3823142	10:3819321:3823142	10:3819321:3823142	10:3819321:3823142	10:3819321:3823142	10:3819321:3823142	10:3819321:3823142	10:3819321:3823142	10:3819321:3823142	10:3819321:3823142	10:3819321:3823142	10:3819321:3823142	10:3819321:3823142	10:3819321:3823142	10:3819321:3823142	10:3819321:3823142	10:3819321:3823142	10:3819321:3823142	10:3819321:3823142	10:3819321:3823142	10:3819321:3823142	10:3819321:3823142	10:3819321:3823142	10:3791224:3823142	10:3819321:3823142	10:3819321:3823142	10:3819321:3823142	10:3819321:3823142	10:3791224:3823142	10:3819321:3823142	10:3819321:3823142	10:3819321:3823142	10:3819321:3823142
10:18538669:18971121	rs7071123	18726218	1.70841e-06	10:18538669:18971121	10:18538669:18971121	10:18538669:18971121	10:18538669:18971121	10:18538669:18971121	10:18538669:18971121	10:18538669:18971121	10:18538669:18971121	10:18538669:18971121	10:18538669:18971121	10:18538669:18971121	10:18538669:18971121	10:18538669:18971121	10:18538669:18971121	10:18538669:18971121	10:18538669:18971121	10:18538669:18971121	10:18538669:18971121	10:18538669:18971121	10:18538669:18971121	10:18538669:18971121	10:18538669:18971121	10:18538669:18971121	10:18538669:18971121	10:18538669:18971121	10:18538669:18971121	10:18538669:18971121	10:18538669:18971121	10:18538669:18971121	10:18538669:18971121	10:18538669:18971121	10:18538669:18971121	10:18538669:18971121	10:18538669:18971121	10:18538669:18971121	10:18538669:18971121	10:18538669:18971121	10:18538669:18971121	10:18538669:18971121	10:18538669:18971121	10:18538669:18971121	10:18538669:18971121	10:18538669:18971121	10:18538669:18971121	10:18538669:18971121	10:18538669:18971121
10:33667617:33689855	rs2804884	33683090	0.00410206	NA	NA	NA	NA	NA	NA	10:33667617:33689855	NA	NA	NA	NA	NA	10:33667617:33689855	10:33667617:33689855	NA	NA	10:33667617:33689855	10:33667617:33689855	NA	NA	NA	NA	NA	NA	NA	10:33667617:33689855	NA	NA	NA	NA	NA	10:33667617:33689855	NA	NA	NA	NA	NA	NA	NA	NA	NA	NA	NA	NA	NA	NA
10:54053817:54066385	rs12771371	54063083	0.000267043	10:54053817:54066385	10:54053817:54066385	10:54053817:54066385	10:54053817:54066385	10:54053817:54066385	10:54053817:54066385	10:54053817:54066385	10:54053817:54066385	10:54053817:54066385	10:54053817:54066385	10:54053817:54066385	10:54053817:54066385	10:54053817:54066385	10:54053817:54066385	10:54053817:54066385	10:54053817:54066385	10:54053817:54066385	10:54053817:54066385	10:54053817:54066385	10:54053817:54066385	10:54053817:54066385	10:54053817:54066385	10:54053817:54066385	10:54053817:54066385	10:54053817:54066385	10:54053817:54066385	10:54053817:54066385	10:54053817:54066385	10:54053817:54066385	10:54053817:54066385	10:54053817:54066385	10:54053817:54066385	10:54053817:54066385	10:54053817:54066385	10:54053817:54066385	10:54053817:54066385	10:54053817:54066385	10:54053817:54066385	10:54053817:54066385	10:54053817:54066385	10:54053817:54066385	10:54053817:54066385	10:54053817:54066385	10:54053817:54066385	10:54053817:54066385	10:54053817:54066385
10:64066544:64420972	rs11598767	64181346	0.00179182	10:64066544:64420972	10:64066544:64420972	10:64401056:64420972	10:64066544:64420972	10:64066544:64420972	10:64066544:64420972	10:64066544:64420972	10:64066544:64420972	10:64066544:64420972	10:64066544:64420972	10:64066544:64420972	10:64066544:64420972	10:64066544:64420972	10:64066544:64420972	10:64066544:64420972	10:64066544:64420972	10:64066544:64420972	10:64066544:64420972	10:64066544:64420972	10:64066544:64420972	10:64066544:64420972	10:64066544:64420972	10:64066544:64420972	10:64066544:64420972	10:64066544:64420972	10:64066544:64420972	10:64066544:64420972	10:64066544:64420972	10:64401056:64420972	10:64401056:64420972	10:64066544:64420972	10:64066544:64420972	10:64066544:64420972	10:64066544:64420972	10:64066544:64420972	10:64066544:64420972	10:64066544:64420972	10:64066544:64420972	10:64066544:64420972	10:64066544:64420972	10:64066544:64420972	10:64066544:64420972	10:64066544:64420972	10:64066544:64420972	10:64066544:64420972	10:64066544:64420972
10:78741559:78781268	rs3781158	78756438	0.000971109	10:78741559:78762966	10:78741559:78781268	10:78741559:78762966	10:78741559:78762966	10:78741559:78762966	NA	NA	NA	NA	NA	NA	10:78741559:78762966	10:78741559:78762966	10:78741559:78781268	10:78741559:78762966	10:78741559:78762966	10:78741559:78762966	10:78741559:78762966	10:78741559:78762966	NA	NA	NA	NA	10:78741559:78762966	NA	NA	10:78741559:78762966	10:78741559:78762966	10:78741559:78762966	NA	NA	NA	NA	10:78741559:78762966	10:78741559:78762966	10:78741559:78781268	NA	NA	NA	NA	NA	NA	NA	NA	NA	NA
10:92699405:92789488	rs56393513	92787113	0.00140703	10:92699405:92789488	10:92699405:92789488	10:92699405:92789488	10:92699405:92789488	10:92699405:92789488	10:92699405:92789488	10:92699405:92789488	10:92699405:92789488	10:92699405:92789488	10:92699405:92789488	10:92699405:92789488	10:92699405:92789488	10:92699405:92789488	10:92699405:92789488	10:92699405:92789488	10:92699405:92789488	10:92699405:92789488	10:92699405:92789488	10:92699405:92789488	10:92699405:92789488	10:92699405:92789488	10:92699405:92789488	10:92699405:92789488	10:92699405:92789488	10:92699405:92789488	10:92699405:92789488	10:92699405:92789488	10:92699405:92789488	10:92699405:92789488	10:92699405:92789488	10:92699405:92789488	10:92699405:92789488	10:92699405:92789488	10:92699405:92789488	10:92699405:92789488	10:92699405:92789488	10:92699405:92789488	10:92699405:92789488	10:92699405:92789488	10:92699405:92789488	10:92699405:92789488	10:92699405:92789488	10:92699405:92789488	10:92699405:92789488	10:92699405:92789488	10:92699405:92789488
10:104214048:105176914	rs11191580	104906211	1.34298e-11	10:104229588:105059896	10:104229588:105059896	10:104214048:105059896	10:104214048:105059896	10:104229588:105176914	10:104229588:105059896	10:104229588:105059896	10:104229588:105059896	10:104229588:105059896	10:104229588:105059896	10:104229588:105059896	10:104229588:105059896	10:104229588:105059896	10:104229588:105059896	10:104229588:105059896	10:104229588:105059896	10:104229588:105059896	10:104229588:105059896	10:104229588:105059896	10:104229588:105059896	10:104229588:105059896	10:104229588:105059896	10:104214048:105059896	10:104214048:105059896	10:104214048:105059896	10:104214048:105059896	10:104229588:105059896	10:104214048:105059896	10:104229588:105059896	10:104229588:105059896	10:104229588:105059896	10:104229588:105059896	10:104229588:105059896	10:104229588:105059896	10:104214048:105059896	10:104229588:105059896	10:104229588:105059896	10:104229588:105059896	10:104229588:105059896	10:104229588:105059896	10:104214048:105059896	10:104229588:105059896	10:104229588:105059896	10:104229588:105059896	10:104229588:105059896	10:104229588:105059896
10:106453550:106640384	rs7900775	106600343	0.000279817	10:106453550:106640384	10:106453550:106640384	10:106453550:106640384	10:106453550:106640384	10:106453550:106640384	10:106453550:106640384	10:106453550:106640384	10:106453550:106640384	10:106453550:106640384	10:106453550:106640384	10:106453550:106640384	10:106453550:106640384	10:106453550:106640384	10:106453550:106640384	10:106453550:106640384	10:106453550:106640384	10:106453550:106640384	10:106453550:106640384	10:106453550:106640384	10:106453550:106640384	10:106453550:106640384	10:106453550:106640384	10:106453550:106640384	10:106453550:106640384	10:106453550:106640384	10:106453550:106640384	10:106453550:106640384	10:106453550:106640384	10:106453550:106640384	10:106453550:106640384	10:106453550:106640384	10:106453550:106640384	10:106453550:106640384	10:106453550:106640384	10:106453550:106640384	10:106453550:106640384	10:106453550:106640384	10:106453550:106640384	10:106453550:106640384	10:106453550:106640384	10:106453550:106640384	10:106453550:106640384	10:106453550:106640384	10:106453550:106640384	10:106453550:106640384	10:106453550:106640384
10:123902771:123912298	rs7902292	123903556	0.00288129	NA	NA	10:123902771:123912298	10:123902771:123912298	NA	NA	NA	NA	NA	NA	NA	NA	10:123902771:123912298	10:123902771:123912298	NA	NA	NA	NA	NA	NA	NA	NA	NA	NA	NA	NA	NA	NA	NA	NA	NA	NA	NA	NA	NA	NA	NA	NA	10:123902771:123912298	NA	NA	NA	NA	NA	10:123902771:123912298	NA
10:128800660:128869016	rs1106478	128867232	0.00690974	NA	NA	NA	NA	NA	10:128800660:128869016	NA	NA	NA	NA	NA	NA	NA	NA	NA	NA	NA	NA	NA	NA	NA	NA	NA	NA	10:128800660:128869016	NA	NA	NA	NA	NA	NA	NA	NA	10:128800660:128869016	NA	NA	NA	NA	NA	NA	10:128800660:128869016	NA	NA	NA	NA	NA
11:1420198:1531279	rs11604075	1474386	0.00494534	NA	11:1420198:1474386	NA	NA	NA	NA	NA	NA	NA	NA	NA	NA	NA	NA	NA	NA	NA	NA	NA	NA	NA	NA	NA	NA	NA	NA	NA	NA	NA	NA	NA	NA	NA	NA	NA	NA	11:1459094:1531279	11:1474210:1531279	NA	NA	NA	NA	NA	NA	NA	NA
11:17001427:17035164	rs10832722	17035164	0.00774166	NA	NA	11:17001427:17035164	NA	NA	NA	NA	NA	NA	NA	NA	NA	NA	NA	NA	NA	NA	NA	NA	NA	NA	NA	NA	NA	NA	NA	NA	NA	NA	NA	NA	NA	NA	NA	NA	NA	NA	11:17001427:17035164	NA	NA	NA	NA	NA	NA	NA	NA
11:19310554:19363276	rs793247	19323503	0.00246649	NA	NA	NA	NA	NA	NA	NA	NA	NA	NA	NA	NA	11:19310554:19363276	11:19310554:19363276	NA	NA	NA	NA	NA	NA	NA	NA	NA	NA	NA	NA	NA	NA	NA	NA	NA	NA	NA	NA	NA	NA	NA	NA	NA	NA	NA	NA	11:19310554:19363276	NA	11:19323611:19357492	11:19323611:19357492
11:24264778:24532934	rs11027839	24389235	0.000225399	11:24264778:24511844	11:24264778:24511844	11:24264778:24511844	11:24264778:24511844	11:24264778:24511844	11:24264778:24511844	11:24264778:24511844	11:24264778:24511844	11:24264778:24511844	11:24264778:24511844	11:24264778:24511844	11:24264778:24511844	11:24264778:24511844	11:24264778:24511844	11:24264778:24511844	11:24264778:24511844	11:24264778:24532934	11:24264778:24511844	11:24264778:24511844	11:24264778:24511844	11:24264778:24511844	11:24264778:24511844	11:24264778:24511844	11:24264778:24511844	11:24264778:24511844	11:24264778:24511844	11:24264778:24511844	11:24264778:24511844	11:24264778:24511844	11:24264778:24511844	11:24264778:24511844	11:24264778:24511844	11:24264778:24511844	11:24264778:24511844	11:24264778:24532934	11:24264778:24532934	11:24264778:24511844	11:24264778:24511844	11:24264778:24511844	11:24264778:24511844	11:24264778:24511844	11:24264778:24532934	11:24264778:24511844	11:24264778:24511844	11:24264778:24532934	11:24264778:24511844
11:28375949:28694440	rs10767734	28642381	0.000242627	11:28591168:28694440	11:28591168:28694440	11:28591168:28694440	11:28591168:28694440	11:28591168:28694440	11:28591168:28694440	11:28591168:28694440	11:28591168:28694440	11:28379460:28694440	11:28591168:28694440	11:28591168:28694440	11:28591168:28694440	11:28591168:28694440	11:28591168:28694440	11:28591168:28694440	11:28591168:28694440	11:28591168:28694440	11:28591168:28694440	11:28591168:28694440	11:28591168:28694440	11:28591168:28694440	11:28591168:28694440	11:28591168:28694440	11:28591168:28694440	11:28591168:28694440	11:28591168:28694440	11:28591168:28694440	11:28591168:28694440	11:28591168:28694440	11:28591168:28694440	11:28591168:28694440	11:28591168:28694440	11:28591168:28694440	11:28591168:28694440	11:28591168:28694440	11:28375949:28694440	11:28591168:28694440	11:28591168:28694440	11:28591168:28694440	11:28591168:28694440	11:28591168:28694440	11:28591168:28694440	11:28591168:28694440	11:28591168:28694440	11:28591168:28694440	11:28591168:28694440
11:30217503:30395895	rs605765	30217503	0.00403258	NA	NA	NA	NA	NA	NA	NA	NA	NA	NA	NA	NA	NA	NA	NA	NA	11:30217503:30395895	NA	NA	NA	NA	NA	NA	NA	NA	NA	11:30217503:30395895	11:30217503:30395895	NA	11:30217503:30395895	NA	NA	NA	NA	NA	NA	NA	NA	NA	NA	NA	NA	NA	NA	NA	NA
11:45949201:47637815	rs12285419	46343189	1.94519e-08	11:46276072:47371598	11:46276072:47371598	11:46276072:47371598	11:46276072:47371598	11:46276072:47371598	11:46276072:47371598	11:46276072:47371598	11:46276072:47371598	11:46276072:47371598	11:46276072:47371598	11:46276072:47371598	11:46276072:47371598	11:46219630:47637815	11:46219630:47637815	11:46276072:47371598	11:46276072:47371598	11:46276072:47371598	11:45949201:47371598	11:46276072:47371598	11:46276072:47371598	11:46276072:47371598	11:46276072:47371598	11:46257757:47371598	11:46219630:47407161	11:46276072:47371598	11:46276072:47371598	11:46276072:47371598	11:46276072:47371598	11:46276072:47371598	11:46276072:47371598	11:46276072:47371598	11:46276072:47371598	11:46257757:47371598	11:46223242:47371598	11:46276072:47371598	11:46276072:47371598	11:46276072:47371598	11:46276072:47371598	11:46276072:47371598	11:46219630:47637815	11:46276072:47371598	11:46276072:47371598	11:46257757:47371598	11:46257757:47371598	11:46276072:47371598	11:46276072:47371598
11:48496423:49683150	rs10839231	49167952	0.00194917	11:48901169:49683150	NA	NA	NA	11:48496423:49683150	NA	11:48901169:49683150	NA	NA	NA	NA	NA	NA	NA	NA	11:48901169:49683150	NA	NA	NA	NA	NA	NA	NA	NA	NA	NA	11:48901169:49683150	NA	NA	NA	NA	NA	NA	NA	NA	NA	NA	11:48901169:49683150	NA	NA	NA	NA	NA	NA	NA	NA
11:57369008:57682011	rs708228	57585662	7.75979e-05	11:57404779:57682011	11:57404779:57682011	11:57404779:57682011	11:57404779:57682011	11:57404779:57682011	11:57404779:57682011	11:57404779:57682011	11:57404779:57682011	11:57385856:57682011	11:57404779:57682011	11:57404779:57682011	11:57404779:57682011	11:57404779:57682011	11:57404779:57682011	11:57404779:57682011	11:57404779:57682011	11:57404779:57682011	11:57404779:57682011	11:57385856:57682011	11:57404779:57682011	11:57404779:57682011	11:57404779:57682011	11:57404779:57682011	11:57404779:57682011	11:57404779:57682011	11:57404779:57682011	11:57385856:57682011	11:57385856:57682011	11:57385856:57682011	11:57404779:57682011	11:57385856:57682011	11:57385856:57682011	11:57404779:57682011	11:57385856:57682011	11:57404779:57682011	11:57404779:57682011	11:57404779:57682011	11:57404779:57682011	11:57404779:57682011	11:57404779:57682011	11:57404779:57682011	11:57404779:57682011	11:57404779:57682011	11:57404779:57682011	11:57369008:57682011	11:57404779:57682011
11:63602112:63797679	rs578001	63792977	0.00180943	NA	NA	NA	NA	11:63785348:63797679	NA	NA	11:63602112:63785960	NA	NA	NA	NA	NA	NA	NA	NA	NA	NA	NA	NA	NA	11:63602112:63785960	NA	NA	11:63602112:63785960	11:63602112:63785960	NA	NA	NA	NA	NA	NA	NA	NA	11:63602112:63785960	11:63602112:63785960	NA	NA	NA	NA	NA	NA	NA	NA	NA	NA
11:64590854:64787880	rs628595	64685482	0.00502433	NA	NA	NA	NA	NA	NA	NA	NA	NA	NA	NA	NA	11:64590854:64787880	NA	NA	NA	NA	NA	NA	NA	NA	NA	NA	NA	NA	NA	11:64626154:64787880	11:64626154:64787880	NA	NA	11:64626154:64787880	NA	NA	NA	NA	NA	NA	NA	NA	11:64626154:64787880	NA	NA	11:64626154:64787880	NA	NA	NA
11:65378028:65485218	rs58950470	65383755	0.00295069	11:65378028:65485218	11:65378028:65485218	11:65378028:65485218	11:65378028:65485218	11:65378028:65485218	11:65378028:65485218	11:65378028:65485218	11:65378028:65485218	11:65378028:65485218	11:65378028:65485218	11:65378028:65485218	11:65378028:65485218	11:65378028:65485218	11:65378028:65485218	11:65378028:65485218	11:65378028:65485218	11:65378028:65485218	11:65378028:65485218	11:65378028:65485218	11:65378028:65485218	11:65378028:65485218	11:65378028:65485218	11:65378028:65485218	11:65378028:65485218	11:65378028:65485218	11:65378028:65485218	11:65378028:65485218	11:65378028:65485218	11:65378028:65485218	11:65378028:65485218	11:65378028:65485218	11:65378028:65485218	11:65378028:65485218	11:65378028:65485218	11:65378028:65485218	11:65378028:65485218	11:65378028:65485218	11:65378028:65485218	11:65378028:65485218	11:65378028:65485218	11:65378028:65485218	11:65378028:65485218	11:65378028:65485218	11:65378028:65485218	11:65378028:65485218	11:65378028:65485218
11:66685343:66794108	rs1892928	66794108	0.00673111	NA	NA	NA	NA	NA	NA	NA	NA	NA	NA	NA	NA	NA	NA	NA	NA	NA	NA	NA	NA	NA	NA	NA	NA	NA	NA	NA	NA	NA	NA	NA	NA	NA	NA	NA	NA	NA	NA	NA	NA	NA	NA	NA	NA	NA	NA
11:81026006:81210528	rs1458086	81098785	0.00223501	NA	11:81164016:81210528	NA	NA	NA	NA	NA	11:81176880:81209161	NA	NA	11:81026006:81210528	NA	11:81164016:81210528	11:81164016:81210528	11:81176880:81209161	NA	NA	NA	NA	NA	NA	NA	11:81026006:81117165	11:81026006:81117165	11:81164016:81210528	NA	NA	11:81026006:81117165	NA	NA	NA	NA	NA	NA	NA	NA	NA	11:81164016:81210528	11:81026006:81210528	NA	NA	NA	NA	11:81026006:81210528	11:81176880:81209161	NA
11:82987208:83335764	rs11233632	83190682	0.00619268	NA	NA	NA	NA	NA	NA	NA	NA	NA	NA	NA	NA	NA	NA	NA	NA	NA	NA	NA	NA	NA	NA	NA	NA	NA	NA	NA	NA	NA	NA	NA	NA	NA	NA	NA	NA	NA	NA	NA	NA	NA	NA	11:82987208:83335764	11:82987208:83335764	NA	NA
11:104539602:104727383	rs1529337	104681690	0.00585416	NA	NA	11:104539602:104727383	NA	11:104539602:104703638	NA	NA	NA	NA	NA	NA	NA	NA	NA	11:104539602:104727383	11:104539602:104727383	NA	11:104539602:104727383	NA	NA	NA	NA	NA	NA	NA	11:104539602:104727383	11:104539602:104703638	NA	NA	NA	NA	NA	NA	11:104539602:104727383	NA	11:104539602:104727383	NA	NA	NA	NA	NA	NA	NA	NA	NA	NA
11:112914680:113451229	rs10736470	113418371	4.30773e-08	11:112914680:113451229	11:113198143:113451229	11:112914680:113451229	11:113198143:113451229	11:113198143:113451229	11:113198143:113451229	11:113198143:113451229	11:113198143:113451229	11:113198143:113451229	11:113198143:113451229	11:112914680:113451229	11:112914680:113451229	11:113198143:113451229	11:113198143:113451229	11:112914680:113451229	11:113198143:113451229	11:112914680:113451229	11:112914680:113451229	11:112914680:113451229	11:113198143:113451229	11:113198143:113451229	11:113198143:113451229	11:112914680:113451229	11:113198143:113451229	11:112914680:113451229	11:112914680:113451229	11:113198143:113451229	11:112914680:113451229	11:113198143:113451229	11:113198143:113451229	11:113198143:113451229	11:113198143:113451229	11:113198143:113451229	11:113198143:113451229	11:112914680:113451229	11:112914680:113451229	11:113198143:113451229	11:113198143:113451229	11:113198143:113451229	11:113198143:113451229	11:112914680:113451229	11:112914680:113451229	11:113198143:113451229	11:113198143:113451229	11:113198143:113451229	11:113198143:113451229
11:123394636:123395987	rs7927176	123395864	0.000504816	11:123394636:123395987	11:123394636:123395987	11:123394636:123395987	11:123394636:123395987	11:123394636:123395987	11:123394636:123395987	11:123394636:123395987	11:123394636:123395987	11:123394636:123395987	11:123394636:123395987	11:123394636:123395987	11:123394636:123395987	11:123394636:123395987	11:123394636:123395987	11:123394636:123395987	11:123394636:123395987	11:123394636:123395987	11:123394636:123395987	11:123394636:123395987	11:123394636:123395987	11:123394636:123395987	11:123394636:123395987	11:123394636:123395987	11:123394636:123395987	11:123394636:123395987	11:123394636:123395987	11:123394636:123395987	11:123394636:123395987	11:123394636:123395987	11:123394636:123395987	11:123394636:123395987	11:123394636:123395987	11:123394636:123395987	11:123394636:123395987	11:123394636:123395987	11:123394636:123395987	11:123394636:123395987	11:123394636:123395987	11:123394636:123395987	11:123394636:123395987	11:123394636:123395987	11:123394636:123395987	11:123394636:123395987	11:123394636:123395987	11:123394636:123395987	11:123394636:123395987
11:124537995:124653926	rs12293670	124612932	3.28473e-09	11:124537995:124653926	11:124602074:124653926	11:124537995:124653926	11:124537995:124653926	11:124537995:124653926	11:124537995:124653926	11:124537995:124653926	11:124602074:124653926	11:124602074:124653926	11:124602074:124653926	11:124602074:124653926	11:124602074:124653926	11:124537995:124653926	11:124537995:124653926	11:124537995:124653926	11:124537995:124653926	11:124537995:124653926	11:124537995:124653926	11:124537995:124653926	11:124602074:124653926	11:124602074:124653926	11:124583878:124653926	11:124537995:124653926	11:124537995:124653926	11:124602074:124653926	11:124602074:124653926	11:124537995:124653926	11:124537995:124653926	11:124602074:124653926	11:124583878:124653926	11:124583878:124653926	11:124537995:124653926	11:124537995:124653926	11:124537995:124653926	11:124583878:124653926	11:124537995:124653926	11:124602074:124653926	11:124602074:124653926	11:124537995:124653926	11:124583878:124653926	11:124537995:124653926	11:124583878:124653926	11:124537995:124653926	11:124537995:124653926	11:124537995:124653926	11:124602074:124653926
11:130704653:130894131	rs10791097	130718630	6.95013e-05	11:130704653:130894131	11:130704653:130894131	11:130704653:130894131	11:130704653:130894131	11:130704653:130894131	11:130704653:130894131	11:130704653:130894131	11:130704653:130894131	11:130704653:130894131	11:130704653:130894131	11:130704653:130894131	11:130704653:130894131	11:130704653:130894131	11:130704653:130894131	11:130704653:130894131	11:130704653:130894131	11:130704653:130894131	11:130704653:130894131	11:130704653:130894131	11:130704653:130894131	11:130704653:130894131	11:130704653:130894131	11:130704653:130894131	11:130704653:130894131	11:130704653:130894131	11:130704653:130894131	11:130714613:130894131	11:130714613:130894131	11:130704653:130894131	11:130704653:130894131	11:130704653:130894131	11:130704653:130894131	11:130704653:130894131	11:130704653:130894131	11:130704653:130894131	11:130704653:130894131	11:130704653:130894131	11:130714613:130894131	11:130704653:130894131	11:130704653:130894131	11:130704653:130894131	11:130704653:130894131	11:130704653:130894131	11:130704653:130894131	11:130704653:130894131	11:130704653:130894131
11:132387460:132581442	rs3018395	132572326	0.000180579	11:132387460:132581442	11:132506982:132581442	11:132506982:132581442	11:132506982:132581442	11:132506982:132581442	11:132506982:132581442	11:132506982:132581442	11:132506982:132581442	11:132506982:132581442	11:132506982:132581442	11:132506982:132581442	11:132506982:132581442	11:132506982:132581442	11:132506982:132581442	11:132506982:132581442	11:132506982:132581442	11:132506982:132581442	11:132506982:132581442	11:132506982:132581442	11:132506982:132581442	11:132506982:132581442	11:132506982:132581442	11:132506982:132581442	11:132387460:132581442	11:132506982:132581442	11:132506982:132581442	11:132506982:132581442	11:132506982:132581442	11:132506982:132581442	11:132506982:132581442	11:132506982:132581442	11:132506982:132581442	11:132506982:132581442	11:132506982:132581442	11:132506982:132581442	11:132506982:132581442	11:132506982:132581442	11:132506982:132581442	11:132506982:132581442	11:132506982:132581442	11:132506982:132581442	11:132506982:132581442	11:132506982:132581442	11:132506982:132581442	11:132506982:132581442	11:132506982:132581442
11:133701956:134597652	rs4936215	133852684	4.63496e-08	11:133797581:133853665, 11:134235392:134595774	11:133797581:133853665, 11:134235392:134595774	11:133764666:134595774	11:133764666:134595774	11:133701956:133853665, 11:134235392:134595774	11:133792743:133853665, 11:134235392:134595774	11:133797581:133853665, 11:134235392:134595774	11:133792743:133853665, 11:134235392:134595774	11:133792743:133853665, 11:134235392:134595774	11:133797581:133853665, 11:134235392:134595774	11:133792743:133853665, 11:134235392:134595774	11:133764666:133853665, 11:134235392:134595774	11:133701956:133853665, 11:134235392:134597652	11:133701956:133853665, 11:134235392:134597652	11:133701956:133853665, 11:134235392:134595774	11:133764666:133853665, 11:134235392:134595774	11:133701956:133853665, 11:134235392:134595774	11:133701956:133853665, 11:134235392:134595774	11:133701956:133853665, 11:134235392:134595774	11:133701956:133853665, 11:134235392:134595774	11:133764666:133853665, 11:134235392:134595774	11:133764666:134595774	11:133701956:134595774	11:133701956:133853665, 11:134235392:134595774	11:133701956:133853665, 11:134235392:134595774	11:133764666:133853665, 11:134235392:134595774	11:133764666:133853665, 11:134235392:134595774	11:133764666:133853665, 11:134235392:134595774	11:133764666:134595774	11:133701956:134595774	11:133701956:133853665, 11:134235392:134595774	11:133701956:133853665, 11:134235392:134595774	11:133701956:133853665, 11:134235392:134595774	11:133792743:133853665, 11:134235392:134595774	11:133764666:133853665, 11:134235392:134595774	11:133764666:133853665, 11:134235392:134595774	11:133797581:134595774	11:133797581:134595774	11:133764666:133853665, 11:134235392:134595774	11:133764666:133853665, 11:134235392:134595774	11:133701956:134595774	11:133764666:134595774	11:133792743:133853665, 11:134235392:134595774	11:133792743:133853665, 11:134235392:134595774	11:133792743:133853665, 11:134235392:134595774	11:133792743:133853665, 11:134235392:134595774
12:2285731:2514270	rs2238057	2384005	6.73748e-15	12:2285731:2514270	12:2285731:2514270	12:2285731:2514270	12:2285731:2514270	12:2285731:2514270	12:2285731:2514270	12:2285731:2514270	12:2285731:2514270	12:2285731:2514270	12:2285731:2514270	12:2285731:2514270	12:2285731:2514270	12:2285731:2514270	12:2285731:2514270	12:2285731:2514270	12:2285731:2514270	12:2285731:2514270	12:2285731:2514270	12:2285731:2514270	12:2285731:2514270	12:2285731:2514270	12:2285731:2514270	12:2285731:2514270	12:2285731:2514270	12:2285731:2514270	12:2285731:2514270	12:2285731:2514270	12:2285731:2514270	12:2285731:2514270	12:2285731:2514270	12:2285731:2514270	12:2285731:2514270	12:2285731:2514270	12:2285731:2514270	12:2285731:2514270	12:2285731:2514270	12:2285731:2514270	12:2285731:2514270	12:2285731:2514270	12:2285731:2514270	12:2285731:2514270	12:2285731:2514270	12:2285731:2514270	12:2285731:2514270	12:2285731:2514270	12:2285731:2514270
12:14409528:14423294	rs61920311	14423294	0.00395587	NA	12:14409528:14423294	12:14409528:14423294	NA	NA	NA	12:14409528:14423294	12:14409528:14423294	NA	12:14409528:14423294	12:14409528:14423294	NA	NA	12:14409528:14423294	NA	NA	12:14409528:14423294	NA	12:14409528:14423294	12:14409528:14423294	NA	12:14409528:14423294	NA	12:14409528:14423294	12:14409528:14423294	NA	NA	NA	NA	NA	NA	NA	NA	NA	NA	12:14409528:14423294	12:14409528:14423294	NA	12:14409528:14423294	12:14409528:14423294	NA	NA	NA	NA	NA	NA
12:23583244:23642695	rs7298679	23642695	0.00362174	NA	NA	NA	NA	NA	12:23583244:23642695	NA	NA	NA	NA	NA	NA	NA	NA	NA	NA	NA	NA	NA	NA	NA	NA	NA	NA	NA	NA	NA	NA	NA	NA	NA	NA	NA	NA	12:23583244:23642695	12:23583244:23642695	NA	NA	NA	NA	NA	NA	NA	NA	12:23583244:23642695	NA
12:29905251:29940392	rs7312697	29933069	0.00121861	12:29905251:29940206	12:29905251:29940206	12:29905251:29940206	12:29905251:29940206	12:29905251:29940206	12:29905251:29940206	12:29905251:29940392	12:29905251:29940206	12:29905251:29940206	12:29905251:29940206	12:29905251:29940206	12:29905251:29940206	12:29905251:29940206	12:29905251:29940206	12:29905251:29940206	12:29905251:29940206	12:29905251:29940206	12:29905251:29940206	12:29905251:29940206	12:29905251:29940206	12:29905251:29940206	12:29905251:29940206	12:29905251:29940206	12:29905251:29940206	12:29905251:29940206	12:29905251:29940206	12:29905251:29940206	12:29905251:29940206	12:29905251:29940206	12:29905251:29940206	12:29905251:29940206	12:29905251:29940206	12:29905251:29940206	12:29905251:29940206	12:29905251:29940206	12:29905251:29940206	12:29905251:29940206	12:29905251:29940206	12:29905251:29940206	12:29905251:29940206	12:29905251:29940206	12:29905251:29940206	12:29905251:29940206	12:29905251:29940206	12:29905251:29940206	12:29905251:29940392
12:39448519:39671517	rs7959675	39520651	0.00192316	NA	NA	NA	NA	NA	12:39448519:39533484	NA	NA	NA	NA	NA	NA	NA	NA	NA	NA	NA	NA	NA	NA	NA	NA	NA	NA	NA	NA	NA	NA	NA	NA	NA	NA	NA	NA	NA	NA	NA	NA	12:39448519:39533484	12:39448519:39671517	NA	NA	NA	NA	NA	NA
12:50570127:51138862	rs61928263	50588659	0.00444579	NA	NA	NA	NA	NA	NA	NA	NA	NA	NA	NA	NA	NA	NA	NA	NA	NA	NA	NA	NA	NA	NA	NA	NA	NA	12:50570127:51138862	12:50570127:51138862	12:50570127:51138862	NA	NA	NA	NA	NA	NA	NA	NA	NA	NA	NA	NA	NA	NA	NA	NA	NA	NA
12:53630558:53875401	rs2046432	53852074	0.000309285	12:53630558:53875401	12:53630558:53875401	12:53630558:53875401	12:53630558:53875401	12:53630558:53875401	12:53630558:53875401	12:53630558:53875401	12:53630558:53875401	12:53630558:53875401	12:53630558:53875401	12:53630558:53875401	12:53630558:53875401	12:53693403:53875401	12:53693403:53875401	12:53630558:53875401	12:53630558:53875401	12:53630558:53875401	12:53630558:53875401	12:53630558:53875401	12:53630558:53875401	12:53630558:53875401	12:53630558:53875401	12:53630558:53875401	12:53630558:53875401	12:53630558:53875401	12:53630558:53875401	12:53630558:53875401	12:53630558:53875401	12:53630558:53875401	12:53630558:53875401	12:53630558:53875401	12:53630558:53875401	12:53630558:53875401	12:53630558:53875401	12:53630558:53875401	12:53630558:53875401	12:53630558:53875401	12:53630558:53875401	12:53630558:53875401	12:53630558:53875401	12:53630558:53875401	12:53630558:53875401	12:53630558:53875401	12:53630558:53875401	12:53630558:53875401	12:53630558:53875401
12:57331741:57851182	rs61937595	57682956	5.15826e-10	12:57331741:57851182	12:57331741:57682956	12:57331741:57851182	12:57331741:57851182	12:57331741:57682956	12:57331741:57851182	12:57331741:57851182	12:57331741:57851182	12:57331741:57851182	12:57331741:57851182	12:57331741:57682956	12:57331741:57682956	12:57331741:57851182	12:57331741:57851182	12:57331741:57682956	12:57331741:57682956	12:57331741:57851182	12:57331741:57851182	12:57331741:57851182	12:57331741:57851182	12:57331741:57851182	12:57331741:57682956	12:57331741:57851182	12:57331741:57851182	12:57331741:57851182	12:57331741:57682956	12:57331741:57851182	12:57331741:57851182	12:57331741:57851182	12:57331741:57851182	12:57331741:57851182	12:57331741:57851182	12:57331741:57851182	12:57331741:57851182	12:57331741:57851182	12:57331741:57851182	12:57331741:57851182	12:57331741:57682956	12:57331741:57851182	12:57331741:57851182	12:57331741:57851182	12:57331741:57851182	12:57331741:57682956	12:57331741:57682956	12:57331741:57851182	12:57331741:57851182
12:67540286:67617106	rs10878577	67593841	0.00572438	NA	NA	NA	NA	NA	NA	NA	NA	NA	NA	NA	NA	NA	NA	NA	NA	NA	NA	NA	NA	NA	12:67540286:67617106	NA	NA	NA	NA	NA	NA	NA	NA	NA	NA	NA	NA	NA	NA	NA	NA	NA	NA	NA	NA	NA	NA	NA	NA
12:72219769:72322443	rs77492327	72294225	0.000200716	12:72219769:72322443	12:72219769:72322443	12:72219769:72322443	12:72219769:72322443	12:72219769:72322443	12:72219769:72322443	12:72219769:72322443	12:72219769:72322443	12:72219769:72322443	12:72219769:72322443	12:72219769:72322443	12:72219769:72322443	12:72219769:72322443	12:72219769:72322443	12:72219769:72322443	12:72219769:72322443	12:72219769:72322443	12:72219769:72322443	12:72219769:72322443	12:72219769:72322443	12:72219769:72322443	12:72219769:72322443	12:72219769:72322443	12:72219769:72322443	12:72219769:72322443	12:72219769:72322443	12:72219769:72322443	12:72219769:72322443	12:72219769:72322443	12:72219769:72322443	12:72219769:72322443	12:72219769:72322443	12:72219769:72322443	12:72219769:72322443	12:72219769:72322443	12:72219769:72322443	12:72219769:72322443	12:72219769:72322443	12:72219769:72322443	12:72219769:72322443	12:72219769:72322443	12:72219769:72322443	12:72219769:72322443	12:72219769:72322443	12:72219769:72322443	12:72219769:72322443
12:75237446:75383884	rs10161414	75372667	0.00846921	NA	NA	NA	NA	NA	NA	NA	NA	NA	NA	NA	NA	NA	NA	NA	NA	NA	NA	NA	NA	NA	NA	NA	NA	NA	NA	NA	NA	NA	NA	NA	NA	NA	NA	NA	NA	NA	NA	NA	NA	NA	NA	NA	NA	NA	12:75237446:75383884
12:77212915:77259410	rs33996476	77235768	0.00738995	NA	NA	NA	NA	NA	NA	NA	NA	NA	NA	NA	NA	NA	NA	NA	NA	NA	NA	NA	NA	NA	NA	NA	NA	12:77212915:77259410	NA	NA	NA	NA	NA	NA	NA	NA	NA	NA	NA	NA	NA	NA	NA	NA	NA	NA	NA	12:77212915:77259410	NA
12:89799488:89940502	rs1492914	89930426	0.00196938	12:89826210:89940502	12:89799488:89940502	12:89799488:89824040	12:89799488:89824040	NA	NA	NA	NA	NA	12:89799488:89824040	NA	NA	NA	12:89826210:89940502	12:89799488:89824040	NA	NA	12:89799488:89824040	12:89799488:89824040	NA	NA	NA	12:89799488:89824040	NA	12:89826210:89940502	12:89826210:89940502	NA	NA	12:89826210:89940502	12:89826210:89940502	NA	NA	12:89826210:89940502	NA	12:89799488:89940502	12:89799488:89940502	NA	12:89799488:89824040	12:89799488:89824040	NA	NA	NA	NA	NA	12:89826210:89940502	12:89799488:89824040
12:92243186:92258265	rs7953300	92254654	0.00645213	NA	12:92243186:92258265	NA	NA	12:92243186:92258265	12:92243186:92258265	12:92243186:92258265	12:92243186:92258265	12:92243186:92258265	12:92243186:92258265	NA	12:92243186:92258265	NA	12:92243186:92258265	12:92243186:92258265	12:92243186:92258265	12:92243186:92258265	12:92243186:92258265	12:92243186:92258265	12:92243186:92258265	12:92243186:92258265	NA	12:92243186:92258265	12:92243186:92258265	12:92243186:92258265	12:92243186:92258265	NA	12:92243186:92258265	NA	NA	NA	12:92243186:92258265	12:92243186:92258265	12:92243186:92258265	NA	12:92243186:92258265	12:92243186:92258265	12:92243186:92258265	12:92243186:92258265	12:92243186:92258265	12:92243186:92258265	12:92243186:92258265	NA	NA	12:92243186:92258265	12:92243186:92258265
12:95153715:95231062	rs6538539	95195293	3.05015e-05	12:95153715:95231062	12:95153715:95231062	12:95153715:95231062	12:95153715:95231062	12:95153715:95231062	12:95153715:95231062	12:95153715:95231062	12:95153715:95231062	12:95153715:95231062	12:95153715:95231062	12:95153715:95231062	12:95153715:95231062	12:95153715:95231062	12:95153715:95231062	12:95153715:95231062	12:95153715:95231062	12:95153715:95231062	12:95153715:95231062	12:95153715:95231062	12:95153715:95231062	12:95153715:95231062	12:95153715:95231062	12:95153715:95231062	12:95153715:95231062	12:95153715:95231062	12:95153715:95231062	12:95153715:95231062	12:95153715:95231062	12:95153715:95231062	12:95153715:95231062	12:95153715:95231062	12:95153715:95231062	12:95153715:95231062	12:95153715:95231062	12:95153715:95231062	12:95153715:95231062	12:95153715:95231062	12:95153715:95231062	12:95153715:95231062	12:95153715:95231062	12:95153715:95231062	12:95153715:95231062	12:95153715:95231062	12:95153715:95231062	12:95153715:95231062	12:95153715:95231062
12:99436519:99691448	rs10777956	99494358	0.000644483	12:99436519:99640557	12:99436519:99640557	12:99436519:99691448	12:99436519:99691448	12:99436519:99640557	12:99436519:99640557	12:99436519:99640557	12:99436519:99640557	12:99436519:99640557	12:99436519:99640557	12:99436519:99640557	12:99436519:99640557	12:99436519:99691448	12:99436519:99691448	12:99436519:99640557	12:99436519:99640557	12:99436519:99640557	12:99436519:99640557	12:99436519:99640557	12:99436519:99640557	12:99436519:99640557	12:99436519:99640557	12:99436519:99640557	12:99436519:99640557	12:99436519:99690240	12:99436519:99690240	12:99436519:99640557	12:99436519:99690240	12:99436519:99640557	12:99436519:99640557	12:99436519:99640557	12:99436519:99640557	12:99436519:99640557	12:99436519:99640557	12:99436519:99640557	12:99436519:99640557	12:99436519:99640557	12:99436519:99640557	12:99436519:99640557	12:99436519:99640557	12:99436519:99690240	12:99436519:99640557	12:99436519:99640557	12:99436519:99640557	12:99436519:99640557	12:99436519:99640557
12:103559817:103616704	rs10860960	103594062	0.000258177	12:103559817:103616704	12:103559817:103616704	12:103559817:103616704	12:103559817:103616704	12:103559817:103616704	12:103559817:103616704	12:103559817:103616704	12:103559817:103616704	12:103559817:103616704	12:103559817:103616704	12:103559817:103616704	12:103559817:103616704	12:103559817:103616704	12:103559817:103616704	12:103559817:103616704	12:103559817:103616704	12:103559817:103616704	12:103559817:103616704	12:103559817:103616704	12:103559817:103616704	12:103559817:103616704	12:103559817:103616704	12:103559817:103616704	12:103559817:103616704	12:103559817:103616704	12:103559817:103616704	12:103559817:103616704	12:103559817:103616704	12:103559817:103616704	12:103559817:103616704	12:103559817:103616704	12:103559817:103616704	12:103559817:103616704	12:103559817:103616704	12:103559817:103616704	12:103559817:103616704	12:103559817:103616704	12:103559817:103616704	12:103559817:103616704	12:103559817:103616704	12:103559817:103616704	12:103559817:103616704	12:103559817:103616704	12:103559817:103616704	12:103559817:103616704	12:103559817:103616704
12:104237889:104651270	rs10861176	104631552	0.00118795	12:104568176:104651270	12:104568176:104651270	12:104568176:104651270	12:104568176:104651270	12:104568176:104651270	12:104568176:104651270	12:104568176:104651270	12:104568176:104651270	12:104568176:104651270	12:104568176:104651270	12:104568176:104651270	12:104568176:104651270	12:104568176:104651270	12:104568176:104651270	12:104568176:104651270	12:104568176:104651270	12:104568176:104651270	12:104568176:104651270	12:104568176:104651270	12:104568176:104651270	12:104568176:104651270	12:104568176:104651270	12:104568176:104651270	12:104568176:104651270	12:104568176:104651270	12:104568176:104651270	12:104568176:104651270	12:104568176:104651270	12:104568176:104651270	12:104568176:104651270	12:104568176:104651270	12:104568176:104651270	12:104568176:104651270	12:104568176:104651270	12:104568176:104651270	12:104568176:104651270	12:104237889:104651270	12:104568176:104651270	12:104568176:104651270	12:104568176:104651270	12:104568176:104651270	12:104568176:104651270	12:104568176:104651270	12:104568176:104651270	12:104568176:104651270	12:104568176:104651270
12:110129415:111278708	rs4766428	110723245	2.68095e-10	12:110229434:111248624	12:110229434:111248624	12:110229434:111248624	12:110229434:111248624	12:110229434:111278708	12:110229434:111248624	12:110229434:111278708	12:110229434:111278708	12:110229434:111248624	12:110229434:111248624	12:110229434:111248624	12:110229434:111248624	12:110229434:111248624	12:110229434:111248624	12:110229434:111248624	12:110229434:111248624	12:110229434:111278708	12:110229434:111278708	12:110229434:111278708	12:110229434:111278708	12:110229434:111278708	12:110229434:111278708	12:110229434:111248624	12:110229434:111248624	12:110229434:111278708	12:110229434:111278708	12:110229434:111278708	12:110229434:111278708	12:110229434:111278708	12:110229434:111278708	12:110229434:111248624	12:110229434:111278708	12:110229434:111248624	12:110229434:111278708	12:110229434:111248624	12:110229434:111248624	12:110229434:111248624	12:110129415:111248624	12:110229434:111248624	12:110229434:111248624	12:110229434:111248624	12:110229434:111248624	12:110229434:111248624	12:110229434:111248624	12:110229434:111248624	12:110229434:111248624
12:120017706:120017706	rs11064837	120017706	0.00376074	NA	NA	NA	NA	NA	NA	12:120017706:120017706	NA	NA	NA	NA	NA	NA	NA	NA	NA	NA	NA	NA	NA	NA	NA	NA	NA	NA	NA	NA	NA	NA	NA	NA	NA	NA	NA	NA	NA	NA	NA	NA	NA	NA	NA	NA	NA	NA	NA
12:123447928:123932679	rs1716180	123682081	9.62082e-09	12:123447928:123902361	12:123447928:123902361	12:123447928:123902361	12:123447928:123902361	12:123447928:123902361	12:123447928:123902361	12:123447928:123902361	12:123447928:123932679	12:123447928:123902361	12:123447928:123902361	12:123447928:123932679	12:123447928:123932679	12:123447928:123902361	12:123447928:123902361	12:123447928:123902361	12:123447928:123902361	12:123447928:123902361	12:123447928:123902361	12:123447928:123902361	12:123447928:123902361	12:123447928:123902361	12:123447928:123902361	12:123447928:123902361	12:123447928:123902361	12:123447928:123932679	12:123447928:123932679	12:123447928:123902361	12:123447928:123902361	12:123447928:123932679	12:123447928:123932679	12:123447928:123902361	12:123447928:123902361	12:123447928:123902361	12:123447928:123902361	12:123447928:123902361	12:123447928:123932679	12:123447928:123902361	12:123447928:123902361	12:123447928:123902361	12:123447928:123902361	12:123447928:123902361	12:123447928:123932679	12:123447928:123902361	12:123447928:123902361	12:123447928:123902361	12:123447928:123902361
12:124396979:124496316	rs12310367	124486678	0.000316331	12:124399155:124496316	12:124399155:124496316	12:124399155:124496316	12:124399155:124496316	12:124399155:124496316	12:124399155:124496316	12:124399155:124496316	12:124399155:124496316	12:124399155:124496316	12:124399155:124496316	12:124396979:124496316	12:124396979:124496316	12:124399155:124496316	12:124399155:124496316	12:124399155:124496316	12:124399155:124496316	12:124399155:124496316	12:124399155:124496316	12:124399155:124496316	12:124399155:124496316	12:124399155:124496316	12:124399155:124496316	12:124399155:124496316	12:124399155:124496316	12:124399155:124496316	12:124399155:124496316	12:124396979:124496316	12:124399155:124496316	12:124399155:124496316	12:124399155:124496316	12:124396979:124496316	12:124399155:124496316	12:124396979:124496316	12:124396979:124496316	12:124399155:124496316	12:124399155:124496316	12:124399155:124496316	12:124399155:124496316	12:124399155:124496316	12:124399155:124496316	12:124399155:124496316	12:124399155:124496316	12:124396979:124496316	12:124399155:124496316	12:124399155:124496316	12:124396979:124496316
13:38292500:38362106	rs12853617	38317781	0.00244225	13:38348306:38362106	13:38348306:38362106	13:38292500:38362106	13:38348306:38362106	13:38348306:38362106	13:38348306:38362106	13:38348306:38362106	13:38348306:38362106	13:38348306:38362106	13:38348306:38362106	13:38348306:38362106	NA	13:38292500:38362106	13:38292500:38362106	13:38292500:38362106	13:38348306:38362106	13:38348306:38362106	13:38292500:38362106	13:38348306:38362106	13:38348306:38362106	13:38348306:38362106	NA	13:38348306:38362106	13:38348306:38362106	13:38348306:38362106	13:38348306:38362106	13:38348306:38362106	13:38348306:38362106	13:38348306:38362106	13:38348306:38362106	NA	13:38348306:38362106	NA	13:38348306:38362106	13:38292500:38362106	13:38348306:38362106	13:38348306:38362106	13:38348306:38362106	NA	13:38348306:38362106	13:38348306:38362106	13:38348306:38362106	13:38292500:38362106	13:38292500:38362106	13:38292500:38362106	13:38292500:38362106
13:38760915:38872838	rs2455415	38860697	0.000459663	13:38829590:38872838	13:38829167:38872838	13:38829590:38872838	13:38829590:38872838	13:38829590:38872838	13:38760915:38872838	13:38829590:38872838	13:38829590:38872838	13:38829590:38872838	13:38829590:38872838	13:38829590:38872838	13:38829590:38872838	13:38829590:38872838	13:38829590:38872838	13:38829590:38872838	13:38829590:38872838	13:38829590:38872838	13:38829590:38872838	13:38829590:38872838	13:38829590:38872838	13:38829590:38872838	13:38829590:38872838	13:38829590:38872838	13:38829590:38872838	13:38829590:38872838	13:38829590:38872838	13:38829590:38872838	13:38829590:38872838	13:38829590:38872838	13:38829590:38872838	13:38829590:38872838	13:38829590:38872838	13:38829590:38872838	13:38829590:38872838	13:38829167:38872838	13:38829590:38872838	13:38829167:38872838	13:38829167:38872838	13:38825684:38872838	13:38769016:38872838	13:38829590:38872838	13:38829590:38872838	13:38829590:38872838	13:38829590:38872838	13:38829590:38872838	13:38829590:38872838
13:40502776:40621796	rs7322623	40556803	0.00315628	NA	NA	NA	NA	13:40502776:40621796	NA	NA	NA	NA	NA	NA	NA	NA	NA	NA	NA	NA	NA	NA	NA	NA	NA	NA	NA	NA	NA	NA	NA	NA	NA	NA	NA	13:40535705:40621796	NA	NA	NA	NA	NA	NA	NA	13:40535705:40621796	13:40535705:40621796	NA	NA	13:40535705:40621796	13:40535705:40621796
13:41849360:41994009	rs112578256	41869905	0.000723678	NA	13:41849360:41994009	13:41849360:41994009	13:41849360:41994009	13:41849360:41994009	NA	NA	NA	NA	NA	NA	NA	13:41849360:41994009	13:41849360:41994009	NA	13:41849360:41994009	13:41849360:41994009	13:41849360:41994009	13:41849360:41994009	13:41849360:41994009	NA	NA	13:41849360:41994009	13:41849360:41994009	NA	NA	13:41849360:41994009	13:41849360:41994009	13:41849360:41994009	13:41849360:41994009	13:41849360:41994009	13:41849360:41994009	13:41849360:41994009	13:41849360:41994009	NA	13:41849360:41994009	13:41849360:41994009	13:41849360:41994009	NA	13:41849360:41994009	13:41849360:41994009	NA	NA	13:41849360:41994009	13:41849360:41994009	13:41849360:41994009
13:44239768:44514022	rs12428020	44420473	0.00234257	NA	NA	NA	NA	NA	13:44391936:44514022	NA	NA	NA	NA	NA	NA	NA	NA	NA	NA	NA	NA	NA	NA	NA	NA	13:44239768:44514022	13:44391936:44514022	NA	NA	NA	NA	NA	NA	NA	NA	NA	NA	NA	NA	NA	NA	NA	NA	NA	NA	NA	NA	NA	NA
13:50109929:50207220	rs7322886	50179454	0.00529716	NA	NA	NA	NA	NA	NA	NA	NA	NA	NA	NA	NA	NA	NA	NA	NA	NA	NA	NA	NA	NA	NA	NA	NA	NA	NA	NA	NA	NA	NA	NA	NA	NA	NA	NA	NA	13:50109929:50207220	13:50109929:50207220	NA	NA	NA	NA	NA	NA	NA	NA
13:56836700:57111189	rs9597388	56928696	0.00897744	NA	NA	NA	NA	NA	NA	NA	NA	NA	NA	NA	NA	NA	NA	NA	NA	13:56836700:57111189	NA	NA	NA	NA	NA	NA	NA	NA	NA	NA	NA	NA	NA	NA	NA	NA	NA	NA	NA	NA	NA	NA	NA	NA	NA	NA	NA	NA	NA
13:58702746:58851582	rs4627212	58822051	0.00401317	13:58719899:58851582	13:58719899:58851582	13:58719899:58851582	13:58719899:58851582	13:58719899:58851582	13:58719899:58851582	13:58719899:58851582	13:58719899:58851582	13:58719899:58851582	13:58719899:58851582	13:58719899:58851582	13:58719899:58851582	13:58719899:58851582	13:58719899:58851582	13:58719899:58851582	13:58719899:58851582	13:58719899:58851582	13:58719899:58851582	13:58719899:58851582	13:58719899:58851582	13:58719899:58851582	13:58719899:58851582	13:58719899:58851582	13:58719899:58851582	13:58719899:58851582	13:58719899:58851582	13:58719899:58851582	13:58719899:58851582	13:58719899:58851582	13:58719899:58851582	13:58719899:58851582	13:58719899:58851582	13:58719899:58851582	13:58719899:58851582	13:58719899:58851582	13:58719899:58851582	13:58719899:58851582	13:58719899:58851582	13:58702746:58851582	13:58702746:58851582	13:58719899:58851582	13:58719899:58851582	13:58719899:58851582	13:58719899:58851582	13:58719899:58851582	13:58702746:58851582
13:74314967:74343528	rs36106060	74319026	0.000593172	13:74314967:74325499	13:74314967:74325499	13:74314967:74343528	13:74314967:74325499	13:74314967:74343528	13:74314967:74343528	13:74314967:74343528	13:74314967:74343528	13:74314967:74343528	13:74314967:74325499	13:74314967:74343528	13:74314967:74325499	13:74314967:74325499	13:74314967:74325499	13:74314967:74343528	13:74314967:74343528	13:74314967:74343528	13:74314967:74343528	13:74314967:74343528	13:74314967:74343528	13:74314967:74325499	13:74314967:74325499	13:74314967:74343528	13:74314967:74343528	13:74314967:74343528	13:74314967:74343528	13:74314967:74343528	13:74314967:74343528	13:74314967:74343528	13:74314967:74343528	13:74314967:74343528	13:74314967:74343528	13:74314967:74325499	13:74314967:74325499	13:74314967:74343528	13:74314967:74343528	13:74314967:74343528	13:74314967:74343528	13:74314967:74343528	13:74314967:74343528	13:74314967:74325499	13:74314967:74325499	13:74314967:74343528	13:74314967:74325499	13:74314967:74325499	13:74314967:74343528
13:79855297:80165716	rs9318627	79930079	2.15821e-06	13:79855297:80165716	13:79855297:80162555	13:79855297:80162555	13:79855297:80162555	13:79855297:80165716	13:79855297:80162555	13:79855297:80165716	13:79855297:80165716	13:79855297:80162555	13:79855297:80162555	13:79855297:80162555	13:79855297:80162555	13:79855297:80162555	13:79855297:80162555	13:79855297:80165716	13:79855297:80162555	13:79855297:80165716	13:79855297:80162555	13:79855297:80165716	13:79855297:80165716	13:79855297:80162555	13:79855297:80162555	13:79855297:80162555	13:79855297:80162555	13:79855297:80165716	13:79855297:80165716	13:79855297:80162555	13:79855297:80165716	13:79855297:80162555	13:79855297:80162555	13:79855297:80165716	13:79855297:80165716	13:79855297:80165716	13:79855297:80165716	13:79855297:80162555	13:79855297:80162555	13:79855297:80165716	13:79855297:80162555	13:79855297:80162555	13:79855297:80162555	13:79855297:80162555	13:79855297:80162555	13:79855297:80162555	13:79855297:80162555	13:79855297:80165716	13:79855297:80165716
13:101993437:102041074	rs58488559	102028760	0.00374334	13:101993437:102041074	13:101993437:102041074	13:101993437:102041074	13:101993437:102041074	13:101993437:102041074	13:101993437:102041074	13:101993437:102041074	13:101993437:102041074	13:101993437:102041074	13:101993437:102041074	13:101993437:102041074	13:101993437:102041074	13:101993437:102041074	13:101993437:102041074	13:101993437:102041074	13:101993437:102041074	13:101993437:102041074	13:101993437:102041074	13:101993437:102041074	13:101993437:102041074	13:101993437:102041074	13:101993437:102041074	13:101993437:102041074	13:101993437:102041074	13:101993437:102041074	13:101993437:102041074	13:101993437:102041074	13:101993437:102041074	13:101993437:102041074	13:101993437:102041074	13:101993437:102041074	13:101993437:102041074	13:101993437:102041074	13:101993437:102041074	13:101993437:102041074	13:101993437:102041074	13:101993437:102041074	13:101993437:102041074	13:101993437:102041074	13:101993437:102041074	13:101993437:102041074	13:101993437:102041074	13:101993437:102041074	13:101993437:102041074	13:101993437:102041074	13:101993437:102041074
13:109687510:109710082	rs277834	109710082	0.000482493	13:109710082:109710082	NA	13:109710082:109710082	13:109687510:109710082	NA	13:109710082:109710082	13:109710082:109710082	13:109710082:109710082	13:109710082:109710082	13:109710082:109710082	13:109710082:109710082	13:109710082:109710082	13:109710082:109710082	13:109710082:109710082	13:109710082:109710082	13:109710082:109710082	NA	NA	13:109710082:109710082	13:109710082:109710082	NA	13:109710082:109710082	NA	13:109710082:109710082	13:109710082:109710082	NA	NA	NA	13:109687510:109710082	NA	13:109710082:109710082	NA	13:109687510:109710082	13:109687510:109710082	13:109710082:109710082	13:109687510:109710082	NA	NA	13:109710082:109710082	13:109710082:109710082	NA	13:109710082:109710082	13:109710082:109710082	13:109687510:109703988	13:109710082:109710082	13:109710082:109710082
13:114889041:115047700	rs3812831	114900150	0.000941119	NA	NA	13:114889041:114946956	13:114889041:114946956	NA	NA	NA	NA	NA	NA	NA	13:114897278:115047700	NA	NA	NA	NA	NA	NA	NA	NA	NA	NA	NA	NA	NA	NA	13:114897278:114946956	13:114897278:114946956	NA	NA	NA	13:114897278:114946956	13:114897278:114946956	13:114897278:114946956	NA	NA	NA	NA	NA	NA	NA	NA	13:114897278:114946956	13:114897278:115047700	NA	NA
14:21147845:21155393	rs10146921	21148319	0.00221488	NA	14:21147845:21150595	NA	NA	NA	14:21147845:21150595	14:21147845:21155393	NA	NA	NA	14:21147845:21150595	14:21147845:21150595	NA	NA	14:21147845:21155393	NA	NA	NA	14:21147845:21155393	14:21147845:21150595	NA	NA	NA	14:21147845:21150595	14:21147845:21150595	14:21147845:21150595	NA	14:21147845:21150595	NA	NA	NA	NA	NA	NA	14:21147845:21150595	NA	NA	NA	14:21147845:21150595	14:21147845:21150595	NA	NA	14:21147845:21150595	14:21147845:21155393	NA	14:21147845:21150595
14:29469373:29547008	rs10148671	29469373	0.00424412	NA	NA	NA	NA	NA	NA	NA	NA	NA	NA	NA	NA	NA	NA	NA	NA	NA	14:29469373:29490300	NA	NA	NA	NA	14:29469373:29490300	NA	NA	NA	NA	NA	NA	NA	NA	NA	NA	NA	NA	14:29469373:29490300	14:29469373:29490300	NA	NA	NA	NA	NA	NA	14:29469373:29547008	14:29487668:29547008	NA
14:30000405:30296102	rs61979159	30017245	3.99138e-05	14:30000405:30296102	14:30000405:30296102	14:30000405:30296102	14:30000405:30296102	14:30000405:30296102	14:30000405:30296102	14:30000405:30296102	14:30000405:30296102	14:30000405:30296102	14:30000405:30296102	14:30000405:30296102	14:30000405:30296102	14:30000405:30296102	14:30000405:30296102	14:30000405:30296102	14:30000405:30296102	14:30000405:30296102	14:30000405:30208630	14:30000405:30296102	14:30000405:30208630	14:30000405:30296102	14:30000405:30208630	14:30000405:30296102	14:30000405:30296102	14:30000405:30296102	14:30000405:30296102	14:30000405:30296102	14:30000405:30296102	14:30000405:30208630	14:30000405:30208630	14:30000405:30296102	14:30000405:30296102	14:30000405:30296102	14:30000405:30208630	14:30000405:30296102	14:30000405:30296102	14:30000405:30208630	14:30000405:30296102	14:30000405:30208630	14:30000405:30208630	14:30000405:30296102	14:30000405:30296102	14:30000405:30296102	14:30000405:30296102	14:30000405:30296102	14:30000405:30296102
14:33257822:33309495	rs12883788	33303540	1.02827e-06	14:33257822:33309495	14:33257822:33309495	14:33257822:33309495	14:33257822:33309495	14:33257822:33309495	14:33257822:33309495	14:33257822:33309495	14:33257822:33309495	14:33257822:33309495	14:33257822:33309495	14:33257822:33309495	14:33257822:33309495	14:33257822:33309495	14:33257822:33309495	14:33257822:33309495	14:33257822:33309495	14:33257822:33309495	14:33257822:33309495	14:33257822:33309495	14:33257822:33309495	14:33257822:33309495	14:33257822:33309495	14:33257822:33309495	14:33257822:33309495	14:33257822:33309495	14:33257822:33309495	14:33257822:33309495	14:33257822:33309495	14:33257822:33309495	14:33257822:33309495	14:33257822:33309495	14:33257822:33309495	14:33257822:33309495	14:33257822:33309495	14:33257822:33309495	14:33257822:33309495	14:33257822:33309495	14:33257822:33309495	14:33257822:33309495	14:33257822:33309495	14:33257822:33309495	14:33257822:33309495	14:33257822:33309495	14:33257822:33309495	14:33257822:33309495	14:33257822:33309495
14:35452759:35847404	rs2038255	35559126	0.00670905	NA	NA	NA	NA	NA	NA	NA	NA	NA	NA	NA	NA	NA	NA	NA	NA	NA	NA	NA	NA	14:35452759:35847404	NA	NA	NA	NA	NA	NA	NA	NA	NA	NA	NA	NA	NA	NA	NA	NA	NA	NA	NA	NA	NA	NA	NA	NA	NA
14:47525765:47542996	rs17118005	47540421	0.00941714	NA	NA	NA	NA	NA	NA	NA	NA	NA	NA	NA	NA	NA	NA	NA	NA	NA	NA	NA	NA	NA	NA	NA	NA	NA	NA	NA	NA	NA	NA	NA	NA	NA	NA	NA	NA	NA	NA	NA	NA	NA	NA	NA	NA	NA	NA
14:51562194:51702414	rs2999392	51655145	0.000625133	14:51582391:51702414	14:51582391:51702414	14:51582391:51702414	14:51582391:51702414	14:51582391:51702414	14:51582391:51702414	14:51582391:51702414	14:51582391:51702414	14:51562194:51702414	14:51582391:51702414	14:51562194:51702414	14:51582391:51702414	14:51582391:51702414	14:51582391:51702414	14:51582391:51702414	14:51582391:51702414	14:51582391:51702414	14:51582391:51702414	14:51582391:51702414	14:51582391:51702414	14:51582391:51702414	14:51582391:51702414	14:51582391:51702414	14:51582391:51702414	14:51582391:51702414	14:51582391:51702414	14:51562194:51702414	14:51562194:51702414	14:51582391:51702414	14:51582391:51702414	14:51582391:51702414	14:51582391:51702414	14:51582391:51702414	14:51582391:51702414	14:51582391:51702414	14:51582391:51702414	14:51562194:51702414	14:51562194:51702414	14:51582391:51702414	14:51582391:51702414	14:51582391:51702414	14:51582391:51702414	14:51582391:51702414	14:51582391:51702414	14:51562194:51702414	14:51582391:51702414
14:55335747:55460474	rs17128077	55386034	0.00521468	NA	NA	NA	NA	NA	NA	NA	NA	NA	NA	NA	NA	NA	NA	NA	NA	NA	NA	NA	NA	NA	NA	NA	NA	NA	NA	NA	NA	NA	NA	NA	NA	NA	NA	NA	NA	NA	NA	NA	14:55335747:55460474	NA	NA	NA	NA	NA	NA
14:59585670:60033892	rs149021237	59984715	0.000577864	NA	NA	NA	14:59864362:60033892	NA	14:59864362:60033892	NA	14:59864362:60033892	NA	NA	NA	14:59815097:60033892	14:59864362:60033892	14:59815097:60033892	14:59815097:60033892	NA	NA	NA	NA	NA	NA	NA	14:59864362:60033892	NA	14:59864362:60033892	NA	NA	NA	NA	NA	NA	NA	NA	NA	NA	NA	14:59585670:60033892	14:59864362:60033892	NA	NA	14:59864362:60033892	NA	14:59864362:60033892	14:59864362:60033892	14:59815097:60033892	14:59815097:60033892
14:72382471:72467631	rs2190864	72416219	1.46783e-08	14:72387640:72467631	14:72387640:72467631	14:72387640:72467631	14:72387640:72467631	14:72387640:72467631	14:72387640:72467631	14:72387640:72467631	14:72382923:72467631	14:72387640:72467631	14:72387640:72467631	14:72387640:72467631	14:72387640:72467631	14:72387640:72467631	14:72387640:72467631	14:72387640:72467631	14:72387640:72467631	14:72387640:72467631	14:72382471:72467631	14:72387640:72467631	14:72387640:72467631	14:72387640:72467631	14:72387640:72467631	14:72387640:72467631	14:72387640:72467631	14:72387640:72467631	14:72387640:72467631	14:72387640:72467631	14:72387640:72467631	14:72387640:72467631	14:72387640:72467631	14:72387640:72467631	14:72387640:72467631	14:72387640:72467631	14:72382471:72467631	14:72387640:72467631	14:72387640:72467631	14:72382471:72467631	14:72387640:72467631	14:72387640:72467631	14:72387640:72467631	14:72387640:72467631	14:72387640:72467631	14:72382923:72467631	14:72382923:72467631	14:72382923:72467631	14:72382876:72467631
14:75182937:75377008	rs722599	75327443	0.00921793	NA	NA	14:75182937:75377008	14:75182937:75377008	NA	NA	NA	NA	NA	NA	NA	NA	NA	NA	NA	NA	NA	NA	NA	NA	NA	NA	NA	NA	NA	NA	NA	NA	NA	NA	NA	NA	NA	NA	NA	NA	NA	NA	NA	NA	NA	NA	14:75182937:75377008	NA	NA	NA
14:99662868:99750520	rs34611983	99731731	0.000336599	14:99662868:99731731	14:99662868:99731731	14:99662868:99731731	14:99662868:99750520	14:99662868:99750520	14:99662868:99731731	14:99662868:99731731	14:99662868:99731731	14:99662868:99731731	14:99662868:99731731	14:99662868:99750520	14:99662868:99750520	14:99662868:99750520	14:99662868:99750520	14:99662868:99731731	14:99722290:99731731	14:99662868:99750520	14:99662868:99750520	14:99662868:99750520	14:99662868:99750520	14:99662868:99731731	14:99662868:99750520	14:99662868:99731731	14:99662868:99731731	14:99662868:99731731	14:99662868:99731731	14:99662868:99750520	14:99662868:99731731	14:99722290:99731731	14:99700454:99731731	14:99700454:99750520	14:99662868:99750520	14:99662868:99750520	14:99662868:99750520	14:99662868:99731731	14:99700454:99731731	14:99700454:99731731	14:99662868:99731731	14:99662868:99750520	14:99662868:99731731	14:99662868:99731731	14:99662868:99750520	14:99662868:99731731	14:99662868:99731731	14:99662868:99750520	14:99662868:99750520
14:103720902:104537680	rs10873538	104255569	4.12504e-08	14:103781332:104537680	14:103781332:104537680	14:103781332:104537680	14:103781332:104537680	14:103781332:104537680	14:103781332:104537680	14:103781332:104537680	14:103781332:104537680	14:103781332:104537680	14:103781332:104537680	14:103781332:104537680	14:103781332:104537680	14:103781332:104537680	14:103781332:104537680	14:103781332:104537680	14:103781332:104537680	14:103781332:104537680	14:103781332:104537680	14:103781332:104537680	14:103781332:104537680	14:103781332:104537680	14:103781332:104537680	14:103781332:104537680	14:103781332:104537680	14:103781332:104537680	14:103781332:104537680	14:103781332:104537680	14:103781332:104537680	14:103781332:104537680	14:103781332:104537680	14:103781332:104537680	14:103781332:104537680	14:103781332:104537680	14:103781332:104537680	14:103781332:104537680	14:103720902:104537680	14:103781332:104537680	14:103781332:104537680	14:103781332:104537680	14:103781332:104537680	14:103781332:104537680	14:103781332:104537680	14:103781332:104537680	14:103781332:104537680	14:103781332:104537680	14:103781332:104537680
15:34654165:34656627	rs7403630	34654165	1.22877e-05	15:34654165:34656627	15:34654165:34656627	15:34654165:34656627	15:34654165:34656627	15:34654165:34656627	15:34654165:34656627	15:34654165:34656627	15:34654165:34656627	15:34654165:34656627	15:34654165:34656627	15:34654165:34656627	15:34654165:34656627	15:34654165:34656627	15:34654165:34656627	15:34654165:34656627	15:34654165:34656627	15:34654165:34656627	15:34654165:34656627	15:34654165:34656627	15:34654165:34656627	15:34654165:34656627	15:34654165:34656627	15:34654165:34656627	15:34654165:34656627	15:34654165:34656627	15:34654165:34656627	15:34654165:34656627	15:34654165:34656627	15:34654165:34656627	15:34654165:34656627	15:34654165:34656627	15:34654165:34656627	15:34654165:34656627	15:34654165:34656627	15:34654165:34656627	15:34654165:34656627	15:34654165:34656627	15:34654165:34656627	15:34654165:34656627	15:34654165:34656627	15:34654165:34656627	15:34654165:34656627	15:34654165:34656627	15:34654165:34656627	15:34654165:34656627	15:34654165:34656627
15:35051877:35072407	rs2917627	35072407	0.00372016	NA	15:35051877:35072407	NA	NA	15:35051877:35072407	NA	NA	15:35051877:35072407	NA	NA	NA	NA	NA	NA	NA	NA	NA	NA	NA	NA	NA	NA	NA	NA	NA	NA	NA	NA	15:35051877:35072407	NA	NA	15:35051877:35072407	NA	NA	15:35051877:35072407	15:35051877:35072407	15:35051877:35072407	15:35051877:35072407	NA	NA	NA	NA	NA	NA	NA	NA
15:40566759:40602256	rs11857340	40572192	3.10357e-05	15:40566759:40602256	15:40566759:40602256	15:40566759:40602256	15:40566759:40602256	15:40566759:40602256	15:40566759:40602256	15:40566759:40602256	15:40566759:40602256	15:40566759:40602256	15:40566759:40602256	15:40566759:40602256	15:40566759:40602256	15:40566759:40602256	15:40566759:40602256	15:40566759:40602256	15:40566759:40602256	15:40566759:40602256	15:40566759:40602256	15:40566759:40602256	15:40566759:40602256	15:40566759:40602256	15:40566759:40602256	15:40566759:40602256	15:40566759:40602256	15:40566759:40602256	15:40566759:40602256	15:40566759:40602256	15:40566759:40602256	15:40566759:40602256	15:40566759:40602256	15:40566759:40602256	15:40566759:40602256	15:40566759:40602256	15:40566759:40602256	15:40566759:40602256	15:40566759:40602256	15:40566759:40602256	15:40566759:40602256	15:40566759:40602256	15:40566759:40602256	15:40566759:40602256	15:40566759:40602256	15:40566759:40602256	15:40566759:40602256	15:40566759:40602256	15:40566759:40602256
15:41122859:41354881	rs17714690	41122859	0.00485688	NA	NA	NA	NA	NA	NA	NA	NA	NA	NA	NA	NA	NA	NA	NA	NA	NA	NA	NA	NA	NA	NA	NA	15:41122859:41354881	NA	NA	NA	NA	NA	NA	NA	NA	NA	NA	NA	NA	NA	NA	NA	15:41122859:41354881	NA	NA	NA	NA	NA	NA
15:43541939:44307583	rs2255663	43829008	1.70722e-05	15:43585520:44307583	15:43585520:44307583	15:43585520:44307583	15:43585520:44307583	15:43585520:44307583	15:43585520:44307583	15:43585520:44307583	15:43585520:44307583	15:43585520:44307583	15:43585520:44307583	15:43585520:44307583	15:43585520:44307583	15:43585520:44307583	15:43541939:44307583	15:43585520:44307583	15:43585520:44307583	15:43585520:44307583	15:43544235:44307583	15:43585520:44307583	15:43585520:44307583	15:43585520:44307583	15:43585520:44307583	15:43541939:44307583	15:43585520:44307583	15:43585520:44307583	15:43585520:44307583	15:43585520:44307583	15:43585520:44307583	15:43585520:44307583	15:43585520:44307583	15:43585520:44307583	15:43541939:44307583	15:43541939:44307583	15:43541939:44307583	15:43585520:44307583	15:43544235:44307583	15:43573421:44307583	15:43585520:44307583	15:43573421:44307583	15:43585520:44307583	15:43585520:44307583	15:43585520:44307583	15:43541939:44307583	15:43585520:44307583	15:43541939:44307583	15:43585520:44307583
15:49293194:49840088	rs11854184	49293194	0.00279542	NA	NA	NA	NA	NA	NA	15:49293194:49840088	NA	NA	NA	15:49293194:49840088	NA	15:49293194:49840088	15:49293194:49840088	15:49293194:49840088	NA	NA	NA	NA	NA	NA	NA	NA	NA	NA	NA	NA	NA	NA	NA	NA	NA	NA	NA	NA	NA	NA	NA	NA	NA	NA	NA	NA	NA	NA	NA
15:52607262:52852610	rs1693531	52852610	0.00463174	NA	NA	NA	NA	NA	NA	NA	NA	NA	NA	NA	NA	NA	NA	NA	NA	NA	NA	NA	NA	NA	NA	NA	NA	NA	NA	NA	NA	NA	NA	NA	NA	NA	NA	NA	15:52607262:52852610	15:52607262:52852610	15:52607262:52852610	NA	NA	NA	NA	NA	NA	NA	NA
15:52864037:52973081	rs2414163	52897478	0.00929302	NA	NA	NA	NA	NA	NA	NA	NA	NA	NA	15:52864037:52973081	NA	NA	NA	NA	NA	NA	NA	NA	NA	NA	NA	NA	NA	NA	NA	NA	NA	NA	NA	NA	NA	NA	NA	NA	NA	NA	NA	NA	NA	NA	NA	NA	NA	NA	NA
15:58873555:59272096	rs4774310	58985164	0.00287242	NA	NA	NA	NA	NA	NA	NA	NA	NA	NA	NA	NA	NA	NA	NA	NA	NA	NA	NA	NA	NA	NA	15:58873555:59120077	15:58873555:59115995	NA	NA	NA	15:58873555:59115995	NA	NA	NA	NA	NA	NA	NA	NA	NA	NA	15:59061629:59272096	NA	15:58875398:59120077	15:58873555:59115995	15:58875398:59120077	NA	NA	NA
15:59309473:59444018	rs12900331	59431762	0.00634901	NA	NA	NA	NA	NA	NA	NA	NA	NA	NA	NA	NA	15:59309473:59444018	NA	NA	NA	NA	NA	NA	NA	NA	NA	NA	NA	NA	NA	NA	NA	NA	NA	NA	NA	NA	NA	NA	NA	NA	NA	NA	NA	NA	NA	NA	NA	NA	NA
15:61829676:61909712	rs35351411	61872197	7.70049e-07	15:61829676:61909712	15:61829676:61909712	15:61829676:61909712	15:61829676:61909712	15:61829676:61909712	15:61829676:61909712	15:61829676:61909712	15:61829676:61909712	15:61829676:61909712	15:61829676:61909712	15:61829676:61909712	15:61829676:61909712	15:61829676:61909712	15:61829676:61909712	15:61829676:61909712	15:61829676:61909712	15:61829676:61909712	15:61829676:61909712	15:61829676:61909712	15:61829676:61909712	15:61829676:61909712	15:61829676:61909712	15:61829676:61909712	15:61829676:61909712	15:61829676:61909712	15:61829676:61909712	15:61829676:61909712	15:61829676:61909712	15:61829676:61909712	15:61829676:61909712	15:61829676:61909712	15:61829676:61909712	15:61829676:61909712	15:61829676:61909712	15:61829676:61909712	15:61829676:61909712	15:61829676:61909712	15:61829676:61909712	15:61829676:61909712	15:61829676:61909712	15:61829676:61909712	15:61829676:61909712	15:61829676:61909712	15:61829676:61909712	15:61829676:61909712	15:61829676:61909712
15:76638231:76908519	rs8031672	76700553	0.00399952	NA	NA	NA	NA	NA	NA	NA	NA	NA	NA	NA	NA	NA	NA	NA	NA	NA	NA	NA	NA	NA	NA	NA	NA	NA	NA	NA	NA	NA	NA	NA	NA	NA	NA	NA	15:76638231:76908519	NA	15:76638231:76908519	NA	NA	NA	NA	NA	NA	NA	NA
15:78712119:79079512	rs2456020	78868398	6.41873e-09	15:78712119:79004643	15:78712119:79004643	15:78712119:79004643	15:78712119:79004643	15:78712119:79004643	15:78712119:79004643	15:78712119:79004643	15:78712119:79004643	15:78712119:79004643	15:78712119:79004643	15:78712119:79004643	15:78712119:79004643	15:78712119:79079512	15:78712119:79004643	15:78712119:79004643	15:78712119:79004643	15:78712119:79004643	15:78712119:79004643	15:78712119:79004643	15:78712119:79004643	15:78712119:79004643	15:78712119:79004643	15:78712119:79004643	15:78712119:79004643	15:78712119:79004643	15:78712119:79004643	15:78712119:79004643	15:78712119:79004643	15:78712119:79004643	15:78712119:79004643	15:78712119:79004643	15:78712119:79004643	15:78712119:79004643	15:78712119:79004643	15:78712119:79004643	15:78712119:79004643	15:78712119:79004643	15:78712119:79004643	15:78712119:79004643	15:78712119:79004643	15:78712119:79004643	15:78712119:79004643	15:78712119:79004643	15:78712119:79004643	15:78712119:79004643	15:78712119:79004643
15:80997672:81055956	rs59892204	81042948	0.00758508	NA	NA	NA	NA	NA	NA	NA	NA	NA	NA	NA	NA	NA	NA	NA	NA	NA	NA	NA	NA	NA	NA	NA	NA	NA	NA	NA	NA	NA	NA	NA	NA	NA	15:80997672:81055956	NA	NA	NA	NA	NA	15:80997672:81055956	NA	NA	NA	NA	NA	NA
15:82426170:83406228	rs4779050	83368738	2.94309e-06	15:82488239:83406228	15:82827938:83391537	15:82488239:83406228	15:82488239:83406228	15:82827938:83391537	15:82827938:83391537	15:82488239:83406228	15:82488239:83406228	15:82827938:83391537	15:82827938:83391537	15:82827938:83391537	15:82827938:83391537	15:82827938:83406228	15:82827938:83406228	15:82488239:83406228	15:82488239:83406228	15:82488239:83406228	15:82488239:83406228	15:82827938:83391537	15:82488239:83406228	15:82827938:83391537	15:82827938:83391537	15:82827938:83391537	15:82488239:83406228	15:82488239:83406228	15:82488239:83406228	15:82488239:83406228	15:82488239:83406228	15:82827938:83391537	15:82827938:83391537	15:82827938:83391537	15:82488239:83406228	15:82488239:83406228	15:82488239:83406228	15:82426170:83406228	15:82426170:83406228	15:82827938:83391537	15:82488239:83406228	15:82827938:83391537	15:82488239:83406228	15:82488239:83406228	15:82426170:83406228	15:82827938:83391537	15:82827938:83391537	15:82827938:83391537	15:82827938:83391537
15:84641125:85419498	rs11638554	85148231	4.52423e-06	15:84641125:85419498	15:84641125:85419498	15:84641125:85419498	15:84641125:85419498	15:84641125:85419498	15:84641125:85419498	15:84641125:85419498	15:84641125:85419498	15:84641125:85419498	15:84641125:85419498	15:84641125:85419498	15:84641125:85419498	15:84641125:85419498	15:84641125:85419498	15:84641125:85419498	15:84641125:85419498	15:84641125:85419498	15:84641125:85419498	15:84703470:85392298	15:84703470:85392298	15:84641125:85419498	15:84641125:85419498	15:84641125:85419498	15:84641125:85419498	15:84703470:85392298	15:84672181:85392298	15:84641125:85419498	15:84641125:85419498	15:84641125:85419498	15:84641125:85419498	15:84641125:85419498	15:84641125:85419498	15:84641125:85419498	15:84641125:85419498	15:84641125:85419498	15:84641125:85419498	15:84641125:85419498	15:84641125:85419498	15:84641125:85419498	15:84641125:85419498	15:84641125:85419498	15:84641125:85419498	15:84641125:85419498	15:84641125:85419498	15:84641125:85419498	15:84641125:85419498
15:89775555:89947042	rs2247233	89875937	0.00227224	15:89777252:89886760	15:89775555:89886760	15:89775555:89886760	15:89775555:89886760	15:89775555:89886760	15:89775555:89886760	15:89777252:89947042	15:89777252:89947042	15:89775555:89886760	15:89775555:89886760	15:89775555:89886760	15:89775555:89886760	15:89777252:89886760	15:89777252:89886760	15:89775555:89886760	15:89775555:89886760	15:89777252:89947042	15:89777252:89947042	15:89777252:89947042	15:89777252:89947042	15:89775555:89946789	15:89775555:89947042	15:89775555:89886760	15:89777252:89886760	15:89777252:89947042	15:89777252:89947042	15:89777252:89886760	15:89777252:89886760	15:89777252:89886760	15:89775555:89886760	15:89777252:89886760	15:89775555:89886760	15:89775555:89886760	15:89777252:89886760	15:89775555:89886760	15:89775555:89886760	15:89775555:89886760	15:89777252:89886760	15:89775555:89886760	15:89775555:89886760	15:89777252:89886760	15:89777252:89886760	NA	15:89775555:89886760	15:89775555:89886760	15:89775555:89886760
15:91403052:91443059	rs4702	91426560	5.30016e-14	15:91403674:91439417	15:91403674:91439417	15:91403674:91443059	15:91403674:91443059	15:91403674:91439417	15:91403674:91439417	15:91403674:91443059	15:91403674:91443059	15:91403674:91439417	15:91403674:91439417	15:91403674:91439417	15:91403674:91439417	15:91403674:91439417	15:91403674:91439417	15:91403674:91439417	15:91403674:91439417	15:91403674:91439417	15:91403674:91439417	15:91403674:91439417	15:91403674:91439417	15:91403674:91439417	15:91403674:91439417	15:91403674:91443059	15:91403052:91443059	15:91403674:91439417	15:91403674:91439417	15:91403674:91439417	15:91403674:91443059	15:91403674:91439417	15:91403674:91439417	15:91403674:91439417	15:91403674:91439417	15:91403674:91439417	15:91403674:91439417	15:91403674:91443059	15:91403674:91443059	15:91403674:91439417	15:91403674:91439417	15:91403674:91443059	15:91403674:91443059	15:91403674:91439417	15:91403674:91439417	15:91403674:91439417	15:91403674:91439417	15:91403674:91439417	15:91403674:91439417
15:98216548:98293329	rs4965041	98268703	0.00907837	NA	NA	NA	NA	NA	NA	NA	15:98216548:98293329	NA	NA	NA	NA	15:98216548:98293329	NA	NA	NA	NA	NA	NA	NA	NA	NA	NA	NA	NA	NA	NA	NA	NA	NA	NA	NA	NA	NA	NA	NA	NA	NA	NA	NA	NA	NA	NA	NA	NA	NA
16:4429917:4596447	rs2304634	4500544	0.00174654	NA	NA	NA	NA	16:4447771:4596447	16:4447771:4596447	NA	NA	NA	NA	NA	NA	NA	NA	NA	NA	NA	NA	16:4447771:4596447	16:4447771:4596447	NA	NA	NA	NA	NA	NA	NA	NA	NA	NA	NA	NA	NA	NA	NA	NA	NA	NA	NA	16:4447771:4596447	NA	NA	16:4429917:4596447	16:4447771:4596447	NA	NA
16:6525760:6730845	rs8054347	6717757	0.00415467	16:6713777:6730845	16:6713777:6730845	16:6713777:6730845	16:6713777:6730845	16:6713777:6730845	16:6713777:6730845	16:6713777:6730845	16:6525760:6730845	16:6713777:6730845	16:6713777:6730845	16:6713777:6730845	16:6713777:6730845	16:6713777:6730845	16:6713777:6730845	16:6713777:6730845	16:6713777:6730845	16:6713777:6730845	16:6713777:6730845	16:6713777:6730845	16:6713777:6730845	16:6713777:6730845	16:6713777:6730845	16:6713777:6730845	16:6713777:6730845	16:6713777:6730845	16:6713777:6730845	16:6713777:6730845	16:6713777:6730845	16:6713777:6730845	16:6713777:6730845	16:6713777:6730845	16:6713777:6730845	16:6713777:6730845	16:6713777:6730845	16:6713777:6730845	16:6713777:6730845	16:6713777:6730845	16:6713777:6730845	16:6713777:6730845	16:6713777:6730845	16:6713777:6730845	16:6713777:6730845	16:6713777:6730845	16:6713777:6730845	16:6713777:6730845	16:6713777:6730845
16:7736155:7758258	rs79478621	7750859	0.00357131	16:7746746:7758258	16:7746746:7758258	16:7746746:7758258	16:7746746:7758258	16:7746746:7758258	16:7746746:7758258	16:7746746:7758258	16:7746746:7758258	16:7746746:7758258	16:7746746:7758258	16:7746746:7758258	16:7746746:7758258	16:7746746:7758258	16:7746746:7758258	16:7746746:7758258	16:7746746:7758258	16:7746746:7758258	16:7746746:7758258	16:7736155:7758258	16:7746746:7758258	16:7746746:7758258	16:7746746:7758258	16:7746746:7758258	16:7746746:7758258	16:7736155:7758258	16:7736155:7758258	16:7746746:7758258	16:7746746:7758258	16:7746746:7758258	16:7746746:7758258	16:7746746:7758258	16:7746746:7758258	16:7746746:7758258	16:7746746:7758258	16:7746746:7758258	16:7746746:7758258	16:7746746:7758258	16:7746746:7758258	16:7746746:7758258	16:7746746:7758258	16:7746746:7758258	16:7746746:7758258	16:7746746:7758258	16:7746746:7758258	16:7746746:7758258	16:7746746:7758258
16:9875513:9960879	rs7191183	9900057	0.000123189	16:9875513:9960879	16:9875513:9960879	16:9875513:9960879	16:9875513:9960879	16:9875513:9960879	16:9875513:9960879	16:9875513:9960879	16:9875513:9960879	16:9875513:9960879	16:9875513:9960879	16:9875513:9960879	16:9875513:9960879	16:9875513:9960879	16:9875513:9960879	16:9875513:9960879	16:9875513:9960879	16:9875513:9960879	16:9875513:9960879	16:9875513:9960879	16:9875513:9960879	16:9875513:9960879	16:9875513:9960879	16:9875513:9960879	16:9875513:9960879	16:9875513:9960879	16:9875513:9960879	16:9875513:9960879	16:9875513:9960879	16:9875513:9960879	16:9875513:9960879	16:9875513:9960879	16:9875513:9960879	16:9875513:9960879	16:9875513:9960879	16:9875513:9960879	16:9875513:9960879	16:9875513:9960879	16:9875513:9960879	16:9875513:9960879	16:9875513:9960879	16:9875513:9960879	16:9875513:9960879	16:9875513:9960879	16:9875513:9960879	16:9875513:9960879	16:9875513:9960879
16:13616231:13763942	rs7499750	13749265	2.63859e-05	16:13737106:13763942	16:13737106:13763942	16:13737106:13763942	16:13737106:13763942	16:13737106:13763942	16:13737106:13763942	16:13737106:13763942	16:13737106:13763942	16:13737106:13763942	16:13737106:13763942	16:13737106:13763942	16:13737106:13763942	16:13737106:13763942	16:13737106:13763942	16:13737106:13763942	16:13737106:13763942	16:13737106:13763942	16:13737106:13763942	16:13737106:13763942	16:13737106:13763942	16:13737106:13763942	16:13616231:13763942	16:13737106:13763942	16:13737106:13763942	16:13737106:13763942	16:13737106:13763942	16:13737106:13763942	16:13737106:13763942	16:13737106:13763942	16:13737106:13763942	16:13737106:13763942	16:13737106:13763942	16:13737106:13763942	16:13737106:13763942	16:13737106:13763942	16:13737106:13763942	16:13737106:13763942	16:13737106:13763942	16:13737106:13763942	16:13737106:13763942	16:13737106:13763942	16:13737106:13763942	16:13737106:13763942	16:13737106:13763942	16:13737106:13763942	16:13737106:13763942
16:29923510:30380486	rs8054556	29958216	5.90014e-08	16:29923510:30380486	16:29923510:30147265	16:29923510:30380486	16:29923510:30380486	16:29923510:30380486	16:29923510:30147265	16:29923510:30147265	16:29923510:30380486	16:29923510:30147265	16:29923510:30147265	16:29923510:30147265	16:29923510:30147265	16:29923510:30380486	16:29923510:30380486	16:29923510:30147265	16:29923510:30147265	16:29923510:30147265	16:29923510:30147265	16:29923510:30147265	16:29923510:30380486	16:29923510:30147265	16:29923510:30147265	16:29923510:30147265	16:29923510:30380486	16:29923510:30147265	16:29923510:30380486	16:29923510:30380486	16:29923510:30380486	16:29923510:30147265	16:29923510:30147265	16:29923510:30147265	16:29923510:30147265	16:29923510:30147265	16:29923510:30147265	16:29923510:30380486	16:29923510:30380486	16:29923510:30147265	16:29923510:30147265	16:29923510:30147265	16:29923510:30380486	16:29923510:30380486	16:29923510:30380486	16:29923510:30147265	16:29923510:30147265	16:29923510:30380486	16:29923510:30380486
16:58538662:58684999	rs37037	58664602	0.000660242	16:58538662:58684945	16:58538662:58684945	16:58538662:58684945	16:58538662:58684945	16:58538662:58684999	16:58538662:58684945	16:58538662:58684945	16:58538662:58684945	16:58538662:58684945	16:58538662:58684945	16:58538662:58684945	16:58538662:58684945	16:58538662:58684945	16:58538662:58684945	16:58538662:58684945	16:58538662:58684945	16:58538662:58684945	16:58538662:58684945	16:58538662:58684945	16:58538662:58684945	16:58538662:58684945	16:58538662:58684945	16:58538662:58684945	16:58538662:58684945	16:58538662:58684945	16:58538662:58684945	16:58538662:58684945	16:58538662:58684945	16:58538662:58684945	16:58538662:58684945	16:58538662:58684945	16:58538662:58684945	16:58538662:58684945	16:58538662:58684945	16:58538662:58684945	16:58538662:58684945	16:58538662:58684945	16:58538662:58684945	16:58538662:58684945	16:58538662:58684945	16:58538662:58684945	16:58538662:58684945	16:58538662:58684945	16:58538662:58684945	16:58538662:58684945	16:58538662:58684945
16:63692643:63750542	rs12920490	63696837	0.0019122	16:63692643:63750542	NA	16:63692643:63750542	16:63692643:63750542	16:63692643:63750542	16:63692643:63750542	NA	NA	NA	NA	NA	NA	NA	16:63692643:63750542	16:63692643:63750542	NA	16:63692643:63750542	NA	16:63692643:63750542	NA	NA	NA	NA	16:63692643:63750542	16:63692643:63750542	16:63692643:63750542	NA	16:63692643:63750542	NA	NA	16:63692643:63750542	NA	16:63692643:63750542	16:63692643:63750542	16:63692643:63750542	NA	NA	NA	NA	16:63692643:63750542	16:63692643:63750542	16:63692643:63750542	NA	NA	16:63692643:63750542	16:63692643:63750542
16:71362644:71575281	rs6499508	71396290	0.00100608	16:71362644:71439049	16:71362644:71575281	16:71362644:71439049	16:71362644:71439049	16:71362644:71439049	16:71362644:71439049	16:71362644:71439049	16:71362644:71439049	16:71362644:71439049	16:71362644:71439049	16:71362644:71439049	16:71362644:71439049	16:71362644:71439049	16:71362644:71439049	16:71362644:71439049	16:71362644:71439049	16:71362644:71439049	16:71362644:71439049	16:71362644:71439049	16:71362644:71439049	16:71362644:71439049	16:71362644:71439049	16:71362644:71439049	16:71362644:71439049	16:71362644:71439049	16:71362644:71439049	16:71362644:71439049	16:71362644:71439049	16:71362644:71439049	16:71362644:71439049	16:71362644:71439049	16:71362644:71439049	16:71362644:71439049	16:71362644:71439049	16:71362644:71439049	16:71362644:71439049	16:71362644:71439049	16:71362644:71439049	16:71362644:71439049	16:71362644:71439049	16:71362644:71439049	16:71362644:71439049	16:71362644:71439049	16:71362644:71439049	16:71362644:71439049	16:71362644:71439049
16:82645527:82655018	rs11647188	82648514	0.00233385	16:82645527:82655018	16:82645527:82655018	16:82645527:82655018	16:82645527:82655018	16:82645527:82655018	16:82645527:82655018	16:82645527:82655018	16:82645527:82655018	16:82645527:82655018	16:82645527:82655018	16:82645527:82655018	16:82645527:82655018	16:82645527:82655018	16:82645527:82655018	16:82645527:82655018	16:82645527:82655018	16:82645527:82655018	16:82645527:82655018	16:82645527:82655018	16:82645527:82655018	16:82645527:82655018	16:82645527:82655018	16:82645527:82655018	16:82645527:82655018	16:82645527:82655018	16:82645527:82655018	16:82645527:82655018	16:82645527:82655018	16:82645527:82655018	16:82645527:82655018	16:82645527:82655018	16:82645527:82655018	16:82645527:82655018	16:82645527:82655018	16:82645527:82655018	16:82645527:82655018	16:82645527:82655018	16:82645527:82655018	16:82645527:82655018	16:82645527:82655018	16:82645527:82655018	16:82645527:82655018	16:82645527:82655018	16:82645527:82655018	16:82645527:82655018	16:82645527:82655018
16:89387597:90120171	rs4575535	89559297	4.31191e-05	16:89509765:90120171	16:89507995:90120171	16:89387597:90120171	16:89387597:90120171	16:89507995:90120171	16:89509765:90120171	16:89507995:90120171	16:89507995:90120171	16:89507995:90120171	16:89507995:90120171	16:89507995:90120171	16:89507995:90120171	16:89509765:90120171	16:89509765:90120171	16:89507995:90120171	16:89507995:90120171	16:89507995:90120171	16:89507995:90120171	16:89507995:90120171	16:89507995:90120171	16:89507995:90120171	16:89509765:90120171	16:89509765:90120171	16:89507995:90120171	16:89507995:90120171	16:89507995:90120171	16:89507995:90120171	16:89507995:90120171	16:89507995:90120171	16:89507995:90120171	16:89507995:90120171	16:89507995:90120171	16:89507995:90120171	16:89507995:90120171	16:89507995:90120171	16:89509765:90120171	16:89509765:90120171	16:89509765:90120171	16:89387597:90120171	16:89387597:90120171	16:89507995:90120171	16:89507995:90120171	16:89509765:90120171	16:89509765:90120171	16:89507995:90120171	16:89509765:90120171
17:2059569:2220496	rs12943566	2157774	0.000464667	17:2061101:2220496	17:2061101:2220496	17:2061101:2220496	17:2061101:2220496	17:2061101:2220496	17:2061101:2220496	17:2061101:2220496	17:2061101:2220496	17:2061101:2220496	17:2061101:2220496	17:2061101:2220496	17:2061101:2220496	17:2061101:2220496	17:2061101:2220496	17:2061101:2220496	17:2061101:2220496	17:2061101:2220496	17:2061101:2220496	17:2061101:2220496	17:2061101:2220496	17:2061101:2220496	17:2061101:2220496	17:2061101:2220496	17:2061101:2220496	17:2059569:2220496	17:2061101:2220496	17:2061101:2220496	17:2061101:2220496	17:2061101:2220496	17:2061101:2220496	17:2061101:2220496	17:2061101:2220496	17:2061101:2220496	17:2061101:2220496	17:2087605:2216258	17:2087605:2216258	17:2061101:2220496	17:2061101:2220496	17:2061101:2220496	17:2061101:2220496	17:2061101:2220496	17:2061101:2220496	17:2087605:2216258	17:2061101:2220496	17:2061101:2220496	17:2061101:2220496
17:5170870:5391690	rs2189336	5326162	0.00133859	NA	NA	NA	17:5170870:5391690	NA	NA	NA	17:5170870:5391690	NA	NA	NA	NA	17:5170870:5391690	17:5170870:5391690	NA	NA	17:5170870:5391690	NA	NA	NA	NA	NA	NA	NA	NA	NA	17:5170870:5391690	NA	NA	NA	NA	NA	NA	NA	NA	NA	NA	17:5170870:5391690	NA	NA	NA	NA	NA	NA	NA	NA
17:12849207:12927654	rs9910403	12875945	0.000267956	17:12851454:12927654	17:12851454:12927654	17:12851454:12927654	17:12851454:12927654	17:12849207:12927654	17:12851454:12927654	17:12851454:12927654	17:12849207:12927654	17:12851454:12927654	17:12849207:12927654	17:12851454:12927654	17:12851454:12927654	17:12851454:12927654	17:12849207:12927654	17:12849207:12927654	17:12851454:12927654	17:12849207:12927654	17:12851454:12927654	17:12851454:12927654	17:12851454:12927654	17:12851454:12927654	17:12851454:12927654	17:12851454:12927654	17:12851454:12927654	17:12851454:12927654	17:12849207:12927654	17:12851454:12927654	17:12851454:12927654	17:12851454:12927654	17:12851454:12927654	17:12851454:12927654	17:12851454:12927654	17:12851454:12927654	17:12851454:12927654	17:12851454:12927654	17:12851454:12927654	17:12851454:12927654	17:12851454:12927654	17:12851454:12927654	17:12851454:12927654	17:12851454:12927654	17:12851454:12927654	17:12851454:12927654	17:12851454:12927654	17:12849207:12927654	17:12849207:12927654
17:17645951:18030240	rs11655029	17649172	0.00182621	NA	NA	17:17645951:17721457	NA	NA	NA	NA	NA	NA	NA	17:17645951:17721457	NA	17:17645951:17721979	17:17645951:17721979	17:17645951:17721457	17:17645951:17967397	17:17645951:17721457	NA	17:17645951:18029857	17:17645951:18030240	NA	17:17645951:17721457	17:17645951:17967397	17:17645951:17967397	17:17721457:17967397	17:17645951:17967397	17:17645951:17967397	NA	NA	NA	17:17645951:17721979	17:17645951:17967397	17:17645951:18029857	17:17645951:17967397	NA	NA	NA	NA	17:17698254:18029857	NA	17:17645951:17721457	17:17645951:18030240	17:17645951:17967397	17:17645951:18030240	17:17645951:17967397	NA
17:18946965:19303635	rs4273100	19153417	0.000125138	17:18946965:19303635	17:18946965:19303635	17:18946965:19303635	17:18946965:19303635	17:18946965:19303635	17:18946965:19303635	17:18946965:19303635	17:18946965:19303635	17:18946965:19303635	17:18946965:19303635	17:18946965:19303635	17:18946965:19303635	17:18946965:19303635	17:18946965:19303635	17:18946965:19303635	17:18946965:19303635	17:18946965:19303635	17:18946965:19303635	17:18946965:19303635	17:18946965:19303635	17:18946965:19303635	17:18946965:19303635	17:18946965:19303635	17:18946965:19303635	17:18946965:19303635	17:18946965:19303635	17:18946965:19303635	17:18946965:19303635	17:18946965:19303635	17:18946965:19303635	17:18946965:19303635	17:18946965:19303635	17:18946965:19303635	17:18946965:19303635	17:18946965:19303635	17:18946965:19303635	17:18946965:19303635	17:18946965:19303635	17:18946965:19303635	17:18946965:19303635	17:18946965:19303635	17:18946965:19303635	17:18946965:19303635	17:18946965:19303635	17:18946965:19303635	17:18946965:19303635
17:19890237:20384834	rs7218708	19926836	0.00229625	NA	NA	NA	NA	NA	NA	NA	NA	NA	NA	NA	NA	NA	NA	NA	NA	NA	NA	17:19890237:20384834	17:19890237:20384834	NA	NA	NA	NA	NA	NA	NA	NA	NA	NA	NA	NA	NA	NA	NA	NA	17:19890237:20384834	NA	17:19890237:20384834	NA	NA	NA	NA	NA	NA	NA
17:27463464:27632374	rs35286338	27609317	0.00256251	NA	NA	NA	17:27463464:27632374	NA	NA	NA	NA	NA	NA	NA	NA	NA	NA	17:27463464:27632374	NA	NA	NA	NA	NA	NA	NA	NA	NA	NA	NA	NA	17:27463464:27632374	NA	NA	NA	NA	NA	NA	NA	NA	17:27463464:27632374	NA	NA	NA	NA	NA	NA	NA	NA	NA
17:28697679:28890203	rs216482	28870129	0.00599589	NA	NA	NA	NA	NA	NA	NA	NA	NA	NA	NA	NA	NA	NA	NA	NA	NA	NA	NA	17:28697679:28890203	NA	17:28697679:28890203	NA	NA	17:28697679:28890203	17:28697679:28890203	NA	NA	NA	NA	NA	NA	NA	NA	NA	NA	NA	NA	NA	NA	NA	NA	NA	NA	NA	NA
17:34825861:34952964	rs11263770	34896877	0.0050425	NA	17:34825861:34952964	NA	NA	NA	NA	NA	NA	NA	NA	17:34825861:34952964	NA	17:34825861:34952964	17:34825861:34952964	NA	17:34825861:34952964	NA	NA	NA	17:34825861:34952964	NA	NA	NA	NA	NA	17:34825861:34952964	NA	NA	NA	NA	NA	NA	NA	NA	NA	NA	NA	NA	NA	NA	NA	NA	NA	NA	NA	NA
17:43463493:44874453	rs7225002	44189067	2.37368e-06	17:43463493:44865603	17:43463493:44874453	17:43463493:44874453	17:43463493:44874453	17:43463493:44874453	17:43463493:44865603	17:43463493:44865603	17:43463493:44865498	17:43463493:44865498	17:43463493:44865603	17:43463493:44865603	17:43463493:44865498	17:43463493:44865603	17:43463493:44865603	17:43463493:44865603	17:43463493:44865498	17:43463493:44874453	17:43463493:44874453	17:43463493:44865603	17:43463493:44874453	17:43463493:44865603	17:43463493:44865603	17:43463493:44874453	17:43463493:44874453	17:43463493:44874453	17:43463493:44874453	17:43463493:44865498	17:43463493:44865603	17:43463493:44865498	17:43463493:44865603	17:43463493:44865603	17:43463493:44865603	17:43463493:44865603	17:43463493:44865603	17:43463493:44865603	17:43463493:44874453	17:43463493:44865603	17:43463493:44874453	17:43463493:44874453	17:43463493:44874453	17:43463493:44865603	17:43463493:44865603	17:43463493:44865603	17:43463493:44874453	17:43463493:44865603	17:43463493:44865603
17:55728224:55756840	rs34888090	55742036	0.00181408	NA	NA	NA	NA	NA	NA	17:55728224:55756840	NA	NA	NA	NA	NA	NA	17:55728224:55756840	NA	NA	17:55728224:55756840	17:55728224:55756840	NA	17:55728224:55756840	NA	NA	NA	NA	NA	NA	NA	NA	NA	NA	NA	NA	NA	NA	NA	NA	NA	17:55728224:55756840	NA	NA	NA	NA	NA	NA	NA	NA
17:78463585:78685626	rs7207843	78485226	0.00315902	NA	NA	NA	NA	NA	NA	NA	NA	NA	NA	NA	NA	17:78557051:78685626	NA	NA	NA	NA	NA	NA	NA	NA	NA	NA	NA	NA	NA	NA	NA	NA	17:78463585:78590588	NA	NA	NA	NA	NA	NA	NA	NA	17:78463585:78590588	NA	NA	NA	NA	NA	NA	NA
18:27432097:27502730	rs9304548	27500959	0.000892395	18:27432097:27502730	18:27432097:27502730	18:27432097:27502730	18:27432097:27502730	18:27432097:27502730	18:27432097:27502730	18:27432097:27502730	18:27432097:27502730	18:27432097:27502730	18:27432097:27502730	18:27432097:27502730	18:27432097:27502730	18:27432097:27502730	18:27432097:27502730	18:27432097:27502730	18:27432097:27502730	18:27432097:27502730	18:27432097:27502730	18:27432097:27502730	18:27432097:27502730	18:27432097:27502730	18:27432097:27502730	18:27432097:27502730	18:27432097:27502730	18:27432097:27502730	18:27432097:27502730	18:27432097:27502730	18:27442430:27502730	18:27432097:27502730	18:27432097:27502730	18:27432097:27502730	18:27432097:27502730	18:27432097:27502730	18:27432097:27502730	18:27432097:27502730	18:27432097:27502730	18:27432097:27502730	18:27432097:27502730	18:27432097:27502730	18:27432097:27502730	18:27432097:27502730	18:27432097:27502730	18:27432097:27502730	18:27432097:27502730	18:27432097:27502730	18:27432097:27502730
18:50620087:51055069	rs4632195	50746748	0.000309763	18:50620087:50907127	18:50620087:50907127	18:50620087:50907127	18:50620087:50907127	18:50620087:50907127	18:50620087:50907127	18:50620087:50907127	18:50620087:50907127	18:50620087:50907127	18:50620087:50907127	18:50620087:50907127	18:50620087:50907127	18:50620087:50907127	18:50620087:50907127	18:50620087:50907127	18:50620087:50907127	18:50620087:51055069	18:50620087:51055069	18:50620087:50907127	18:50620087:50907127	18:50620087:51055069	18:50620087:51055069	18:50620087:50907127	18:50620087:50907127	18:50620087:50907127	18:50620087:50907127	18:50620087:50907127	18:50620087:50907127	18:50620087:50907127	18:50620087:50907127	18:50620087:50907127	18:50620087:50907127	18:50620087:50907127	18:50620087:50907127	18:50620087:51055069	18:50620087:50907127	18:50620087:51055069	18:50620087:51055069	18:50620087:50907127	18:50620087:50907127	18:50620087:50907127	18:50620087:50907127	18:50620087:51055069	18:50620087:51055069	18:50620087:50907127	18:50620087:50907127
18:52586545:53804156	rs9636107	53200117	2.13402e-10	18:52586545:53804156	18:52586545:53804156	18:52586545:53804156	18:52586545:53804156	18:52586545:53804156	18:52586545:53804156	18:52586545:53804156	18:52586545:53804156	18:52586545:53804156	18:52586545:53804156	18:52586545:53804156	18:52586545:53804156	18:52586545:53804156	18:52586545:53804156	18:52586545:53804156	18:52586545:53804156	18:52586545:53804156	18:52586545:53804156	18:52586545:53804156	18:52586545:53804156	18:52586545:53804156	18:52586545:53804156	18:52586545:53804156	18:52586545:53804156	18:52586545:53804156	18:52586545:53804156	18:52586545:53804156	18:52586545:53804156	18:52586545:53804156	18:52586545:53804156	18:52586545:53804156	18:52586545:53804156	18:52586545:53804156	18:52586545:53804156	18:52586545:53804156	18:52586545:53804156	18:52586545:53804156	18:52586545:53804156	18:52586545:53804156	18:52586545:53804156	18:52586545:53804156	18:52586545:53804156	18:52586545:53804156	18:52586545:53804156	18:52586545:53804156	18:52586545:53804156
18:69747467:69871763	rs337718	69774278	0.00497684	NA	NA	NA	NA	NA	NA	NA	NA	NA	NA	18:69747467:69871763	NA	NA	NA	NA	NA	NA	NA	NA	NA	NA	NA	NA	NA	NA	NA	NA	NA	NA	NA	NA	NA	NA	NA	NA	NA	NA	NA	NA	NA	NA	NA	NA	NA	NA	NA
18:77481332:78017073	rs71367544	77574374	6.33681e-07	18:77481332:77802722	18:77481332:77802722	18:77481332:77981824	18:77481332:78017073	18:77481332:77721832	18:77481332:77952211	18:77481332:77721832	18:77481332:77802722	18:77481332:77721832	18:77481332:77721832	18:77481332:77721832	18:77481332:77721832	18:77481332:77721832	18:77481332:77952211	18:77481332:77721832	18:77481332:77721832	18:77481332:77721832	18:77481332:77721832	18:77481332:77721832	18:77481332:77802722	18:77481332:77721832	18:77481332:77721832	18:77481332:77802722	18:77481332:77802722	18:77481332:77721832	18:77481332:77981824	18:77481332:77721832	18:77481332:77802722	18:77481332:77802722	18:77481332:77981824	18:77481332:77721832	18:77481332:77802722	18:77481332:77802722	18:77481332:77721832	18:77481332:77802722	18:77481332:77802722	18:77481332:77802722	18:77481332:77802722	18:77481332:77952211	18:77481332:77952211	18:77481332:77981824	18:77481332:77802722	18:77481332:77952211	18:77481332:77952211	18:77481332:77721832	18:77481332:77721832
19:2142055:2211059	rs144821294	2155136	0.00410249	19:2142055:2211059	19:2142055:2211059	19:2142055:2211059	19:2142055:2211059	NA	19:2142055:2211059	19:2142055:2211059	19:2142055:2211059	19:2142055:2211059	19:2142055:2211059	19:2142055:2211059	19:2142055:2211059	NA	19:2142055:2211059	NA	19:2142055:2211059	19:2142055:2211059	19:2142055:2211059	19:2142055:2211059	19:2142055:2211059	NA	19:2142055:2211059	19:2142055:2211059	19:2142055:2211059	19:2142055:2211059	19:2142055:2211059	19:2142055:2211059	NA	19:2142055:2211059	19:2142055:2211059	19:2142055:2211059	NA	NA	NA	19:2142055:2211059	NA	NA	19:2142055:2211059	19:2142055:2211059	19:2142055:2211059	19:2142055:2211059	19:2142055:2211059	19:2142055:2211059	19:2142055:2211059	19:2142055:2211059	NA
19:4943515:5022857	rs57070985	4969053	0.00111387	19:4944555:5022857	19:4944555:5022857	19:4944555:5022857	19:4944555:5022857	19:4944555:5022857	19:4944555:5022857	19:4943515:5022857	19:4943515:5022857	19:4944555:5022857	19:4944555:5022857	19:4944555:5022857	19:4944555:5022857	19:4944555:5022857	19:4944555:5022857	19:4944555:5022857	19:4944555:5022857	19:4944555:5022857	19:4944555:5022857	19:4944555:5022857	19:4944555:5022857	19:4944555:5022857	19:4944555:5022857	19:4944555:5022857	19:4944555:5022857	19:4944555:5022857	19:4944555:5022857	19:4943515:5022857	19:4944555:5022857	19:4944555:5022857	19:4943515:5022857	19:4944555:5022857	19:4944555:5022857	19:4944555:5022857	19:4944555:5022857	19:4944555:5022857	19:4944555:5022857	19:4944555:5022857	19:4944555:5022857	19:4944555:5022857	19:4944555:5022857	19:4943515:5022857	19:4944555:5022857	19:4944555:5022857	19:4944555:5022857	19:4944555:5022857	19:4944555:5022857
19:5945240:5999684	rs76910885	5999684	0.00769081	NA	NA	NA	NA	19:5945240:5999684	NA	NA	NA	NA	NA	NA	NA	19:5945240:5999684	NA	NA	NA	NA	NA	NA	NA	NA	NA	NA	NA	NA	NA	NA	NA	NA	19:5945240:5999684	NA	NA	NA	NA	NA	NA	NA	NA	19:5945240:5999684	19:5945240:5999684	NA	NA	NA	NA	NA	NA
19:11393303:11404370	rs322128	11402416	0.00438491	19:11393303:11404370	NA	NA	NA	NA	NA	NA	NA	NA	NA	NA	NA	NA	NA	NA	NA	NA	NA	NA	NA	NA	NA	NA	NA	NA	NA	NA	NA	NA	NA	NA	NA	NA	NA	NA	NA	NA	NA	19:11393303:11404370	NA	NA	NA	19:11393303:11404370	NA	19:11393303:11404370	NA
19:11849736:11943697	rs72986630	11849736	0.000129711	19:11849736:11849736	19:11849736:11849736	19:11849736:11849736	19:11849736:11943697	19:11849736:11849736	19:11849736:11943697	19:11849736:11849736	19:11849736:11849736	19:11849736:11943697	19:11849736:11849736	19:11849736:11849736	19:11849736:11849736	19:11849736:11849736	19:11849736:11849736	19:11849736:11943697	19:11849736:11943697	19:11849736:11943697	19:11849736:11943697	19:11849736:11943697	19:11849736:11943697	19:11849736:11849736	19:11849736:11849736	19:11849736:11849736	19:11849736:11849736	19:11849736:11943697	19:11849736:11943697	19:11849736:11849736	19:11849736:11849736	19:11849736:11849736	19:11849736:11849736	19:11849736:11849736	19:11849736:11849736	19:11849736:11849736	19:11849736:11943697	19:11849736:11849736	19:11849736:11849736	19:11849736:11943697	19:11849736:11943697	19:11849736:11849736	19:11849736:11849736	19:11849736:11849736	19:11849736:11849736	19:11849736:11849736	19:11849736:11849736	19:11849736:11849736	19:11849736:11849736
19:19350103:19744079	rs2965189	19519518	1.91538e-10	19:19350103:19744079	19:19350103:19744079	19:19350103:19744079	19:19350103:19744079	19:19350103:19744079	19:19350103:19744079	19:19350103:19725456	19:19350103:19744079	19:19350103:19744079	19:19350103:19725456	19:19350103:19725456	19:19350103:19725456	19:19350103:19744079	19:19350103:19744079	19:19350103:19744079	19:19350103:19744079	19:19350103:19744079	19:19354937:19744079	19:19350103:19744079	19:19350103:19744079	19:19350103:19744079	19:19350103:19744079	19:19350103:19744079	19:19350103:19744079	19:19350103:19744079	19:19350103:19744079	19:19350103:19744079	19:19350103:19725456	19:19350103:19744079	19:19350103:19725456	19:19350103:19744079	19:19350103:19744079	19:19350103:19744079	19:19350103:19744079	19:19350103:19744079	19:19350103:19744079	19:19350103:19744079	19:19350103:19744079	19:19350103:19744079	19:19350103:19744079	19:19350103:19744079	19:19350103:19744079	19:19350103:19725456	19:19350103:19725456	19:19350103:19744079	19:19350103:19744079
19:30981639:31052274	rs4805577	31038220	0.000109503	19:30981639:31051857	19:30981639:31051857	19:30981639:31052274	19:30981639:31052274	19:30981639:31051857	19:30981639:31051857	19:30981639:31051857	19:30981639:31052274	19:30981639:31051857	19:30981639:31052274	19:30981639:31052274	19:30981639:31052274	19:30981639:31051857	19:30981639:31051857	19:30981639:31051857	19:30981639:31051857	19:30981639:31051857	19:30981639:31051857	19:30981639:31051857	19:30981639:31051857	19:30981639:31051857	19:30981639:31051857	19:30981639:31052274	19:30981639:31052274	19:30981639:31051857	19:30981639:31051857	19:30981639:31051857	19:30981639:31051857	19:30981639:31051857	19:30981639:31051857	19:30981639:31051857	19:30981639:31051857	19:30981639:31051857	19:30981639:31051857	19:30981639:31051857	19:30981639:31051857	19:30981639:31051857	19:30981639:31051857	19:30981639:31052274	19:30981639:31052274	19:30981639:31051857	19:30981639:31051857	19:30981639:31052274	19:30981639:31052274	19:30981639:31051857	19:30981639:31051857
19:32619369:32673037	rs8112050	32631274	0.00256724	NA	NA	NA	NA	NA	NA	NA	NA	NA	NA	NA	NA	NA	NA	NA	NA	NA	NA	NA	NA	NA	NA	NA	NA	NA	NA	NA	NA	NA	NA	NA	NA	NA	NA	NA	NA	NA	NA	19:32619369:32673037	19:32619369:32673037	NA	NA	NA	NA	NA	NA
19:49168942:49259529	rs838144	49250239	0.00171401	NA	NA	19:49168942:49259529	19:49206108:49259529	NA	NA	NA	NA	19:49206108:49259529	19:49206108:49259529	19:49206108:49259529	19:49206108:49259529	NA	NA	19:49206108:49259529	19:49206108:49259529	19:49206108:49259529	19:49206108:49259529	NA	NA	NA	NA	19:49168942:49259529	19:49206108:49259529	NA	NA	NA	19:49168942:49250239	NA	NA	NA	NA	NA	NA	NA	NA	NA	NA	NA	19:49206108:49259529	NA	NA	19:49206108:49259529	19:49206108:49259529	19:49206108:49259529	19:49206108:49259529
19:50067508:50182697	rs2304205	50168927	6.86445e-07	19:50067508:50182697	19:50067508:50182697	19:50067508:50182697	19:50067508:50182697	19:50067508:50182697	19:50067508:50182697	19:50067508:50182697	19:50067508:50182697	19:50067508:50182697	19:50067508:50182697	19:50067508:50182697	19:50067508:50182697	19:50067508:50182697	19:50067508:50182697	19:50067508:50182697	19:50067508:50182697	19:50067508:50182697	19:50067508:50182697	19:50067508:50182697	19:50067508:50182697	19:50067508:50182697	19:50067508:50182697	19:50067508:50182697	19:50067508:50182697	19:50067508:50182697	19:50067508:50182697	19:50067508:50182697	19:50067508:50182697	19:50067508:50182697	19:50067508:50182697	19:50067508:50182697	19:50067508:50182697	19:50067508:50182697	19:50067508:50182697	19:50067508:50182697	19:50067508:50182697	19:50067508:50182697	19:50067508:50182697	19:50067508:50182697	19:50067508:50182697	19:50067508:50182697	19:50067508:50182697	19:50067508:50182697	19:50067508:50182697	19:50067508:50182697	19:50067508:50182697
19:54467916:54498890	rs75690664	54484201	0.0095293	NA	NA	NA	NA	NA	NA	NA	NA	NA	NA	NA	NA	NA	NA	NA	NA	NA	NA	NA	NA	NA	NA	NA	NA	NA	NA	NA	NA	NA	NA	NA	NA	NA	NA	NA	19:54467916:54498890	NA	NA	NA	NA	NA	NA	NA	NA	NA	NA
20:35128751:35254780	rs73618591	35145728	0.00386051	NA	NA	NA	NA	20:35128751:35254780	NA	NA	NA	NA	NA	NA	NA	NA	NA	NA	NA	NA	NA	NA	NA	NA	NA	NA	NA	NA	NA	NA	NA	NA	20:35128751:35254780	NA	NA	NA	NA	NA	NA	NA	NA	NA	20:35128751:35254780	NA	NA	NA	NA	NA	NA
20:37346751:37506313	rs4812325	37485458	5.10096e-09	20:37360944:37505183	20:37360944:37505183	20:37360944:37505183	20:37360944:37505183	20:37360944:37505183	20:37360944:37505183	20:37346751:37505183	20:37346751:37505183	20:37360944:37505183	20:37360944:37505183	20:37346751:37505183	20:37360944:37505183	20:37360944:37505183	20:37360944:37505183	20:37360944:37505183	20:37360944:37505183	20:37360944:37505183	20:37360944:37505183	20:37360944:37505183	20:37360944:37505183	20:37360944:37505183	20:37360944:37505183	20:37346751:37505183	20:37360944:37505183	20:37360944:37505183	20:37360944:37505183	20:37360944:37505183	20:37360944:37505183	20:37360944:37505183	20:37360944:37505183	20:37360944:37505183	20:37360944:37505183	20:37360944:37505183	20:37346751:37505183	20:37360944:37505183	20:37360944:37505183	20:37360944:37505183	20:37360944:37505183	20:37360944:37506313	20:37360944:37505183	20:37360944:37505183	20:37360944:37505183	20:37360944:37505183	20:37360944:37505183	20:37360944:37505183	20:37346751:37505183
20:41796118:41818289	rs926288	41814164	0.00180479	20:41796118:41818289	20:41796118:41818289	20:41796118:41818289	20:41796118:41818289	20:41796118:41818289	20:41796118:41818289	20:41796118:41818289	20:41796118:41818289	20:41796118:41818289	20:41796118:41818289	20:41796118:41818289	20:41796118:41818289	20:41796118:41818289	20:41796118:41818289	20:41796118:41818289	20:41796118:41818289	20:41796118:41818289	20:41796118:41818289	20:41796118:41818289	20:41796118:41818289	20:41796118:41818289	20:41796118:41818289	20:41796118:41818289	20:41796118:41818289	20:41796118:41818289	20:41796118:41818289	20:41796118:41818289	20:41796118:41818289	20:41796118:41818289	20:41796118:41818289	20:41796118:41818289	20:41796118:41818289	20:41796118:41818289	20:41796118:41818289	20:41796118:41818289	20:41796118:41818289	20:41796118:41818289	20:41796118:41818289	20:41796118:41818289	20:41796118:41818289	20:41796118:41818289	20:41796118:41818289	20:41796118:41818289	20:41796118:41818289	20:41796118:41818289	20:41796118:41818289
20:43598154:43717435	rs7268941	43675392	0.00261219	NA	NA	NA	NA	NA	NA	NA	NA	NA	NA	NA	NA	NA	NA	NA	NA	20:43598154:43717435	NA	NA	NA	NA	NA	NA	NA	NA	NA	NA	NA	NA	NA	NA	NA	NA	NA	NA	NA	NA	NA	NA	NA	NA	NA	20:43598154:43717435	20:43598154:43717435	NA	NA
20:48085776:48132580	rs11696755	48105317	0.000446445	20:48090779:48132580	20:48090779:48132580	20:48090779:48132580	20:48090779:48132580	20:48090779:48132580	20:48090779:48132580	20:48090779:48132580	20:48090779:48132580	20:48090779:48132580	20:48090779:48132580	20:48090779:48132580	20:48090779:48132580	20:48090779:48132580	20:48090779:48132580	20:48090779:48132580	20:48090779:48132580	20:48090779:48132580	20:48085776:48132580	20:48090779:48132580	20:48090779:48132580	20:48090779:48132580	20:48090779:48132580	20:48090779:48132580	20:48090779:48132580	20:48090779:48132580	20:48090779:48132580	20:48090779:48132580	20:48090779:48132580	20:48090779:48132580	20:48090779:48132580	20:48090779:48132580	20:48090779:48132580	20:48090779:48132580	20:48090779:48132580	20:48090779:48132580	20:48090779:48132580	20:48090779:48132580	20:48090779:48132580	20:48090779:48132580	20:48090779:48132580	20:48090779:48132580	20:48090779:48132580	20:48090779:48132580	20:48090779:48132580	20:48090779:48132580	20:48090779:48132580
20:62127818:62155738	rs113264400	62150128	0.000239892	20:62127818:62151858	20:62127818:62155738	20:62127818:62151858	20:62127818:62151858	20:62127818:62155738	20:62127818:62151858	20:62127818:62151858	20:62127818:62155738	20:62127818:62151858	20:62127818:62151858	20:62127818:62151858	20:62127818:62151858	20:62127818:62155738	20:62127818:62151858	20:62127818:62155738	20:62127818:62151858	20:62127818:62155738	20:62127818:62155738	20:62127818:62155738	20:62127818:62155738	20:62127818:62151858	20:62127818:62151858	20:62127818:62151858	20:62127818:62151858	20:62127818:62151858	20:62127818:62151858	20:62127818:62155738	20:62127818:62155738	20:62127818:62151858	20:62127818:62151858	20:62127818:62155738	20:62127818:62155738	20:62127818:62155738	20:62127818:62155738	20:62127818:62151858	20:62127818:62151858	20:62127818:62155738	20:62127818:62155738	20:62127818:62151858	20:62127818:62151858	20:62127818:62155738	20:62127818:62151858	20:62127818:62155738	20:62127818:62151858	20:62127818:62151858	20:62127818:62151858
21:22111707:22169734	rs1482419	22117491	0.00237738	NA	NA	21:22111707:22169734	21:22111707:22169734	NA	NA	NA	NA	21:22111707:22169734	21:22111707:22169734	NA	21:22111707:22169734	NA	NA	NA	NA	21:22111707:22169734	21:22111707:22169734	NA	NA	NA	NA	21:22111707:22169734	21:22111707:22169734	NA	NA	NA	NA	NA	NA	NA	NA	NA	21:22111707:22169734	NA	NA	NA	NA	NA	NA	NA	NA	21:22111707:22169734	21:22111707:22169734	21:22111707:22169734	NA
21:25195012:25200440	rs1784889	25200440	0.00785416	NA	NA	NA	NA	NA	NA	NA	NA	NA	NA	NA	NA	NA	NA	NA	NA	NA	NA	NA	NA	NA	NA	NA	NA	NA	NA	NA	NA	NA	NA	NA	NA	NA	NA	NA	21:25195012:25200440	NA	NA	NA	NA	NA	NA	NA	NA	NA	NA
21:47036348:47332181	rs11701130	47041808	0.0068951	NA	NA	NA	NA	NA	NA	NA	NA	NA	NA	NA	NA	NA	NA	NA	NA	NA	NA	NA	NA	NA	NA	NA	NA	NA	NA	NA	NA	NA	NA	NA	21:47036348:47332181	NA	21:47036348:47332181	NA	NA	NA	NA	NA	NA	NA	NA	NA	NA	NA	NA
22:20057078:20142513	rs9605070	20134739	0.00443361	NA	NA	NA	NA	NA	NA	NA	NA	NA	NA	NA	NA	22:20057078:20142513	22:20057078:20142513	NA	NA	NA	NA	NA	NA	NA	NA	NA	NA	NA	NA	NA	NA	NA	NA	NA	NA	NA	NA	NA	NA	NA	NA	22:20057078:20142513	22:20057078:20142513	NA	NA	NA	NA	NA	NA
22:22056310:22069876	rs5749696	22063337	0.00384107	NA	22:22056310:22069876	NA	NA	NA	NA	NA	NA	NA	NA	NA	NA	NA	NA	NA	NA	NA	NA	NA	NA	NA	NA	NA	NA	NA	NA	NA	NA	NA	NA	NA	NA	NA	NA	NA	NA	NA	NA	NA	NA	NA	NA	NA	NA	NA	NA
22:39188867:39259626	rs6001259	39247750	0.00223306	22:39188867:39259626	22:39188867:39259626	22:39188867:39259626	22:39188867:39259626	22:39188867:39259626	22:39188867:39259626	22:39188867:39259626	22:39188867:39259626	22:39188867:39259626	22:39188867:39259626	22:39188867:39259626	22:39188867:39259626	22:39188867:39259626	22:39188867:39259626	22:39188867:39259626	22:39188867:39259626	22:39188867:39259626	22:39188867:39259626	22:39188867:39259626	22:39188867:39259626	22:39188867:39259626	22:39188867:39259626	22:39188867:39259626	22:39188867:39259626	22:39188867:39259626	22:39188867:39259626	22:39188867:39259626	22:39188867:39259626	22:39188867:39259626	22:39188867:39259626	22:39188867:39259626	22:39188867:39259626	22:39188867:39259626	22:39188867:39259626	22:39188867:39259626	22:39188867:39259626	22:39188867:39259626	22:39188867:39259626	22:39188867:39259626	22:39188867:39259626	22:39188867:39259626	22:39188867:39259626	22:39188867:39259626	22:39188867:39259626	22:39188867:39259626	22:39188867:39259626
22:39869209:40091818	rs5995756	40000313	5.71743e-06	22:39945791:40091818	22:39945791:40091818	22:39945791:40091818	22:39945791:40091818	22:39945791:40091818	22:39945791:40091818	22:39945791:40091818	22:39945791:40091818	22:39945791:40091818	22:39945791:40091818	22:39869209:40091818	22:39945791:40091818	22:39945791:40091818	22:39945791:40091818	22:39945791:40091818	22:39945791:40091818	22:39945791:40091818	22:39945791:40091818	22:39945791:40091818	22:39945791:40091818	22:39945791:40091818	22:39945791:40091818	22:39945791:40091818	22:39945791:40091818	22:39869209:40091818	22:39945791:40091818	22:39945791:40091818	22:39945791:40091818	22:39869209:40091818	22:39869209:40091818	22:39869209:40091818	22:39869209:40091818	22:39945791:40091818	22:39945791:40091818	22:39945791:40091818	22:39945791:40091818	22:39945791:40091818	22:39945791:40091818	22:39945791:40091818	22:39945791:40091818	22:39945791:40091818	22:39945791:40091818	22:39945791:40091818	22:39945791:40091818	22:39945791:40091818	22:39945791:40091818
22:40753730:42690311	rs5751191	42370991	1.00061e-08	22:41027819:42690311	22:40753730:42690311	22:41027819:42690311	22:41027819:42690311	22:41027819:42690311	22:41027819:42690311	22:41027819:42690311	22:41027819:42690311	22:41027819:42690311	22:41027819:42690311	22:41027819:42690311	22:41027819:42690311	22:41027819:42690311	22:41027819:42690311	22:41027819:42690311	22:41027819:42690311	22:41027819:42690311	22:41027819:42690311	22:41027819:42690311	22:41027819:42690311	22:41027819:42690311	22:41027819:42690311	22:41027819:42690311	22:41027819:42690311	22:41027819:42690311	22:41027819:42690311	22:41027819:42690311	22:41027819:42690311	22:41027819:42690311	22:41027819:42690311	22:41027819:42690311	22:41027819:42690311	22:41027819:42690311	22:41027819:42690311	22:41027819:42690311	22:41027819:42690311	22:41027819:42690311	22:41027819:42690311	22:41027819:42690311	22:41027819:42690311	22:41027819:42690311	22:41027819:42690311	22:41027819:42690311	22:41027819:42690311	22:41027819:42690311	22:41027819:42690311
22:50162136:50340034	rs7410601	50317187	0.000512536	22:50162136:50340034	22:50162136:50340034	22:50162136:50340034	22:50162136:50340034	22:50162136:50340034	22:50162136:50340034	22:50162136:50340034	22:50162136:50340034	22:50162136:50340034	22:50162136:50340034	22:50162136:50340034	22:50162136:50340034	22:50162136:50340034	22:50162136:50340034	22:50162136:50340034	22:50162136:50340034	22:50162136:50340034	22:50162136:50340034	22:50162136:50340034	22:50162136:50340034	22:50162136:50340034	22:50162136:50340034	22:50162136:50340034	22:50162136:50340034	22:50162136:50340034	22:50162136:50340034	22:50162136:50340034	22:50162136:50340034	22:50162136:50340034	22:50162136:50340034	22:50162136:50340034	22:50162136:50340034	22:50162136:50340034	22:50162136:50340034	22:50162136:50340034	22:50162136:50340034	22:50162136:50340034	22:50162136:50340034	22:50162136:50340034	22:50162136:50340034	22:50162136:50340034	22:50162136:50340034	22:50162136:50340034	22:50162136:50340034	22:50162136:50340034	22:50162136:50340034
22:51078655:51109735	rs713692	51109735	0.000156597	22:51078655:51109735	22:51078655:51109735	22:51078655:51109735	22:51078655:51109735	22:51078655:51109735	22:51078655:51109735	22:51078655:51109735	22:51078655:51109735	22:51078655:51109735	22:51078655:51109735	22:51078655:51109735	22:51078655:51109735	22:51078655:51109735	22:51078655:51109735	22:51078655:51109735	22:51078655:51109735	22:51078655:51109735	22:51078655:51109735	22:51078655:51109735	22:51078655:51109735	22:51078655:51109735	22:51078655:51109735	22:51078655:51109735	22:51078655:51109735	22:51078655:51109735	22:51078655:51109735	22:51078655:51109735	22:51078655:51109735	22:51078655:51109735	22:51078655:51109735	22:51078655:51109735	22:51078655:51109735	22:51078655:51109735	22:51078655:51109735	22:51078655:51109735	22:51078655:51109735	22:51078655:51109735	22:51078655:51109735	22:51078655:51109735	22:51078655:51109735	22:51078655:51109735	22:51078655:51109735	22:51078655:51109735	22:51078655:51109735	22:51078655:51109735	22:51078655:51109735
Note: A total of 356 genomic loci are associated with schizophrenia conditioned on at least two white matter fractional anisotropy phenotypes, resulting in 402 distinct loci. All loci are expressed using chromosome and genomic borders. For each locus, we provide the lead SNP along with its position and condFDR value. Abbreviations: condFDR, conditional false discovery rate; L, left; R, right; SNP…
[truncated: 2 more columns]

## Sheet: Table S3
Table S3. Distinct loci associated with schizophrenia conditioned on white matter mean diffusivity.
Distinct shared loci	LEAD_SNP	LEAD_BP	CondFDR	Middle_cerebellar_peduncle	Pontine_crossing_tract	Genu_of_corpus_callosum	Body_of_corpus_callosum	Splenium_of_corpus_callosum	Fornix	Corticospinal_tract_R	Corticospinal_tract_L	Medial_lemniscus_R	Medial_lemniscus_L	Inferior_cerebellar_peduncle_R	Inferior_cerebellar_peduncle_L	Superior_cerebellar_peduncle_R	Superior_cerebellar_peduncle_L	Cerebral_peduncle_R	Cerebral_peduncle_L	Anterior_limb_of_internal_capsule_R	Anterior_limb_of_internal_capsule_L	Posterior_limb_of_internal_capsule_R	Posterior_limb_of_internal_capsule_L	Retrolenticular_part_of_internal_capsule_R	Retrolenticular_part_of_internal_capsule_L	Anterior_corona_radiata_R	Anterior_corona_radiata_L	Superior_corona_radiata_R	Superior_corona_radiata_L	Posterior_corona_radiata_R	Posterior_corona_radiata_L	Posterior_thalamic_radiation_R	Posterior_thalamic_radiation_L	Sagittal_stratum_R	Sagittal_stratum_L	External_capsule_R	External_capsule_L	Cingulum_cingulate_gyrus_R	Cingulum_cingulate_gyrus_L	Cingulum_hippocampus_R	Cingulum_hippocampus_L	Fornix_cres.Stria_terminalis_R	Fornix_cres.Stria_terminalis_L	Superior_longitudinal_fasciculus_R	Superior_longitudinal_fasciculus_L	Superior_fronto.occipital_fasciculus_R	Superior_fronto.occipital_fasciculus_L	Uncinate_fasciculus_R	Uncinate_fasciculus_L
1:2368232:2402499	rs6673880	2373168	1.18128e-06	1:2369498:2402499	1:2369498:2402499	1:2369498:2402499	1:2368232:2402499	1:2368232:2402499	1:2369498:2402499	1:2369498:2402499	1:2369498:2402499	1:2369498:2402499	1:2369498:2402499	1:2369498:2402499	1:2369498:2402499	1:2369498:2402499	1:2369498:2402499	1:2368232:2402499	1:2369498:2402499	1:2369498:2402499	1:2369498:2402499	1:2368232:2402499	1:2368232:2402499	1:2368232:2402499	1:2368232:2402499	1:2369498:2402499	1:2369498:2402499	1:2368232:2402499	1:2368232:2402499	1:2369498:2402499	1:2368232:2402499	1:2368232:2402499	1:2369498:2402499	1:2369498:2402499	1:2368232:2402499	1:2369498:2402499	1:2369498:2402499	1:2369498:2402499	1:2368232:2402499	1:2369498:2402499	1:2369498:2402499	1:2369498:2402499	1:2369498:2402499	1:2368232:2402499	1:2368232:2402499	1:2369498:2402499	1:2368232:2402499	1:2369498:2402499	1:2368232:2402499
1:6644723:6793473	rs2294526	6735702	0.000214096	1:6644723:6793473	1:6644723:6793473	1:6644723:6792724	1:6644723:6793473	1:6644723:6793473	1:6644723:6792724	1:6644723:6793473	1:6644723:6793473	1:6644723:6793473	1:6644723:6793473	1:6644723:6792724	1:6644723:6792724	1:6644723:6792724	1:6644723:6792724	1:6644723:6792724	1:6644723:6792724	1:6644723:6792724	1:6644723:6792724	1:6644723:6792724	1:6644723:6792724	1:6644723:6792724	1:6644723:6792724	1:6644723:6792724	1:6644723:6792724	1:6644723:6793473	1:6644723:6792724	1:6644723:6793473	1:6644723:6793473	1:6644723:6793473	1:6644723:6793473	1:6644723:6792724	1:6644723:6793473	1:6644723:6792724	1:6644723:6792724	1:6644723:6792724	1:6644723:6792724	1:6644723:6792724	1:6644723:6792724	1:6644723:6792724	1:6644723:6793473	1:6644723:6792724	1:6644723:6792724	1:6644723:6793473	1:6644723:6793473	1:6644723:6792724	1:6644723:6792724
1:8371171:8774451	rs13596	8421203	0.000143465	1:8390051:8770538	1:8390051:8702753	1:8390051:8774451	1:8390051:8774451	1:8371171:8774451	1:8390051:8702753	1:8390051:8702753	1:8379967:8702753	1:8390051:8702753	1:8390051:8702753	1:8390051:8702753	1:8390051:8774451	1:8390051:8702753	1:8390051:8702753	1:8390051:8702753	1:8379967:8702753	1:8390051:8702753	1:8390051:8702753	1:8390051:8774451	1:8390051:8702753	1:8390051:8774451	1:8371171:8702753	1:8390051:8774451	1:8390051:8774451	1:8390051:8774451	1:8390051:8774451	1:8390051:8774451	1:8390051:8774451	1:8390051:8774451	1:8390051:8702753	1:8390051:8774451	1:8390051:8774451	1:8390051:8702753	1:8390051:8702753	1:8390051:8774451	1:8390051:8774451	1:8390051:8702753	1:8390051:8702753	1:8390051:8702753	1:8390051:8702753	1:8390051:8774451	1:8390051:8774451	1:8390051:8770538	1:8390051:8702753	1:8390051:8702753	1:8371171:8702753
1:28885800:29176614	rs61786047	29032580	0.00055599	1:28885800:29176614	1:28885800:29176614	1:28885800:29176614	1:28885800:29176614	1:28885800:29176614	1:28885800:29176614	1:28885800:29176614	1:28885800:29176614	1:28885800:29176614	1:28885800:29176614	1:28885800:29176614	1:28885800:29176614	1:28885800:29176614	1:28885800:29176614	1:28885800:29176614	1:28885800:29176614	1:28885800:29176614	1:28885800:29176614	1:28885800:29176614	1:28885800:29176614	1:28885800:29176614	1:28885800:29176614	1:28885800:29176614	1:28885800:29176614	1:28885800:29176614	1:28885800:29176614	1:28885800:29176614	1:28885800:29176614	1:28885800:29176614	1:28885800:29176614	1:28885800:29176614	1:28885800:29176614	1:28885800:29176614	1:28885800:29176614	1:28885800:29176614	1:28885800:29176614	1:28885800:29176614	1:28885800:29176614	1:28885800:29176614	1:28885800:29176614	1:28885800:29176614	1:28885800:29176614	1:28885800:29176614	1:28885800:29176614	1:28885800:29176614	1:28885800:29176614
1:30412503:30516776	rs56335113	30427639	8.58775e-06	1:30412503:30516776	1:30412503:30516776	1:30412503:30516776	1:30412503:30516776	1:30412503:30516776	1:30412503:30516776	1:30412503:30516776	1:30412503:30516776	1:30412503:30516776	1:30412503:30516776	1:30412503:30516776	1:30412503:30516776	1:30412503:30516776	1:30412503:30516776	1:30412503:30516776	1:30412503:30516776	1:30412503:30516776	1:30412503:30516776	1:30412503:30516776	1:30412503:30516776	1:30412503:30516776	1:30412503:30516776	1:30412503:30516776	1:30412503:30516776	1:30412503:30516776	1:30412503:30516776	1:30412503:30516776	1:30412503:30516776	1:30412503:30516776	1:30412503:30516776	1:30412503:30516776	1:30412503:30516776	1:30412503:30516776	1:30412503:30516776	1:30412503:30516776	1:30412503:30516776	1:30412503:30516776	1:30412503:30516776	1:30412503:30516776	1:30412503:30516776	1:30412503:30516776	1:30412503:30516776	1:30412503:30516776	1:30412503:30516776	1:30412503:30516776	1:30412503:30516776
1:35725203:36658689	rs11263861	36628033	0.000192846	1:36345758:36658689	1:36345758:36658689	1:36595664:36658689	1:36345758:36658689	1:36345758:36658689	1:36345758:36658689	1:36595664:36658689	1:36595664:36658689	1:36595664:36658689	1:36595664:36658689	1:36345758:36658689	1:36345758:36658689	1:36345758:36658689	1:36345758:36658689	1:36595664:36658689	1:36345758:36658689	1:36595664:36658689	1:36345758:36658689	1:36055053:36658689	1:36055053:36658689	1:36345758:36658689	1:36345758:36658689	1:36345758:36658689	1:36240355:36658689	1:36345758:36658689	1:36240355:36658689	1:36595664:36658689	1:36345758:36658689	1:36345758:36658689	1:36345758:36658689	1:36345758:36658689	1:36345758:36658689	1:35725203:36658689	1:36155418:36658689	1:36345758:36658689	1:36345758:36658689	1:36595664:36658689	1:36345758:36658689	1:36345758:36658689	1:36345758:36658689	1:36345758:36658689	1:36345758:36658689	1:36345758:36658689	1:36240355:36658689	1:36345758:36658689	1:36345758:36658689
1:43760070:44475123	rs11210892	44100084	1.10945e-06	1:43974091:44378198	1:43788858:44378198	1:43858630:44378198	1:43858630:44475123	1:43760070:44475123	1:43760070:44378198	1:43788858:44378198	1:43974091:44378198	1:43982527:44378198	1:43982527:44378198	1:43788858:44378198	1:43788858:44378198	1:43788858:44378198	1:43788858:44378198	1:43788858:44378198	1:43982527:44378198	1:43982527:44378198	1:43982527:44378198	1:43982527:44378198	1:43982527:44378198	1:43760070:44378198	1:43760236:44475123	1:43788858:44475123	1:43858630:44475123	1:43788858:44378198	1:43974091:44475123	1:43788858:44475123	1:43858630:44475123	1:43788858:44475123	1:43858630:44475123	1:43760070:44378198	1:43760070:44378198	1:43760236:44378198	1:43858630:44378198	1:43760070:44475123	1:43760070:44475123	1:43788858:44383914	1:43760070:44378198	1:43760070:44378198	1:43760070:44378198	1:43760070:44475123	1:43760070:44475123	1:43788858:44378198	1:43788858:44378198	1:43788858:44378198	1:43788858:44378198
1:60951395:61125378	rs548089	61123538	0.00212125	NA	NA	NA	NA	NA	NA	NA	NA	NA	NA	NA	NA	1:60993142:61125378	NA	NA	NA	NA	NA	1:60951395:61125378	NA	NA	NA	NA	1:60993142:61125378	NA	NA	NA	NA	NA	NA	NA	NA	NA	NA	NA	NA	NA	NA	NA	NA	NA	1:60951395:61125378	NA	NA	NA	NA
1:61137283:61182251	rs10493291	61137283	0.00714379	NA	NA	NA	NA	NA	NA	NA	NA	NA	NA	NA	NA	NA	NA	NA	NA	NA	NA	NA	1:61137283:61182251	NA	NA	NA	NA	NA	NA	NA	NA	NA	NA	NA	NA	NA	NA	NA	NA	NA	NA	NA	NA	NA	NA	NA	NA	NA	NA
1:66304167:66333877	rs12129719	66324512	0.000495811	1:66304167:66333877	1:66304167:66333877	1:66304167:66333877	1:66304167:66333877	1:66304167:66333877	1:66304167:66333877	1:66304167:66333877	1:66304167:66333877	1:66304167:66333877	1:66304167:66333877	1:66304167:66333877	1:66304167:66333877	1:66304167:66333877	1:66304167:66333877	1:66304167:66333877	1:66304167:66333877	1:66304167:66333877	1:66304167:66333877	1:66304167:66333877	1:66304167:66333877	1:66304167:66333877	1:66304167:66333877	1:66304167:66333877	1:66304167:66333877	1:66304167:66333877	1:66304167:66333877	1:66304167:66333877	1:66304167:66333877	1:66304167:66333877	1:66304167:66333877	1:66304167:66333877	1:66304167:66333877	1:66304167:66333877	1:66304167:66333877	1:66304167:66333877	1:66304167:66333877	1:66304167:66333877	1:66304167:66333877	1:66304167:66333877	1:66304167:66333877	1:66304167:66333877	1:66304167:66333877	1:66304167:66333877	1:66304167:66333877	1:66304167:66333877	1:66304167:66333877
1:72118484:72271300	rs2422014	72126388	0.00125503	NA	NA	1:72122250:72271300	1:72122250:72271300	NA	NA	NA	NA	NA	NA	NA	1:72118484:72226638	NA	NA	1:72118484:72172938	NA	1:72118484:72172938	1:72118484:72172938	1:72118484:72172938	1:72118484:72172938	NA	1:72118484:72271300	1:72118484:72271300	1:72118484:72271300	1:72118484:72172938	1:72118484:72271300	NA	1:72118484:72271300	1:72118484:72271300	NA	NA	NA	1:72118484:72271300	1:72118484:72271300	1:72118484:72271300	1:72118484:72271300	NA	1:72118484:72226638	NA	1:72118484:72226638	NA	NA	1:72118484:72172938	NA	1:72118484:72226638	NA
1:73141767:74108971	rs12129573	73768366	2.92865e-11	1:73275828:74108971	1:73275828:74108971	1:73275828:74099273	1:73275828:74108971	1:73275828:74099273	1:73275828:74108971	1:73275828:74108971	1:73275828:74108971	1:73275828:74108971	1:73275828:74108971	1:73275828:74099273	1:73275828:74099273	1:73275828:74099273	1:73275828:74108971	1:73275828:74108971	1:73275828:74108971	1:73275828:74108971	1:73275828:74099273	1:73275828:74099273	1:73275828:74108971	1:73275828:74099273	1:73275828:74099273	1:73275828:74099273	1:73275828:74099273	1:73275828:74108971	1:73275828:74108971	1:73275828:74108971	1:73275828:74108971	1:73275828:74099273	1:73275828:74099273	1:73275828:74099273	1:73141767:74099273	1:73275828:74099273	1:73275828:74099273	1:73275828:74099273	1:73275828:74099273	1:73275828:74099273	1:73275828:74099273	1:73275828:74108971	1:73275828:74108971	1:73275828:74099273	1:73275828:74099273	1:73275828:74108971	1:73275828:74108971	1:73275828:74099273	1:73275828:74099273
1:84126004:84314270	rs35981078	84143808	0.00955669	NA	NA	NA	NA	NA	1:84173927:84314270	NA	NA	NA	NA	NA	NA	NA	NA	NA	NA	NA	NA	NA	NA	NA	NA	NA	NA	NA	NA	NA	NA	NA	NA	NA	NA	NA	NA	NA	1:84126004:84218715	NA	NA	NA	NA	NA	NA	NA	NA	NA	NA
1:92664966:93035020	rs6661134	93010908	0.00129063	1:92664966:93035020	NA	NA	NA	1:92664966:93035020	NA	NA	NA	NA	NA	1:92664966:93035020	1:92664966:93035020	NA	1:92664966:93035020	1:92664966:93035020	1:92664966:93035020	1:92664966:93035020	NA	1:92664966:93035020	1:92664966:93035020	NA	NA	1:92664966:93035020	1:92664966:93035020	NA	NA	1:92664966:93035020	1:92664966:93035020	1:92664966:93035020	NA	1:92664966:93035020	NA	1:92664966:93035020	1:92664966:93035020	1:92664966:93035020	NA	NA	NA	NA	NA	1:92664966:93035020	1:92664966:93035020	1:92664966:93035020	NA	NA	NA
1:95549317:95577297	rs4950076	95577297	0.00182155	NA	1:95549317:95577297	1:95549317:95577297	1:95549317:95577297	1:95549317:95577297	NA	NA	NA	NA	1:95549317:95577297	NA	NA	1:95549317:95577297	NA	NA	NA	NA	NA	NA	NA	NA	NA	NA	NA	NA	NA	1:95549317:95577297	NA	NA	NA	NA	NA	NA	1:95549317:95577297	NA	1:95549317:95577297	NA	NA	NA	NA	NA	NA	NA	NA	1:95549317:95577297	NA
1:97113731:97284496	rs11165690	97113731	0.00111034	NA	NA	NA	NA	NA	NA	NA	NA	NA	NA	NA	NA	1:97113731:97284496	1:97113731:97284496	NA	NA	NA	NA	NA	NA	NA	NA	1:97113731:97284496	1:97113731:97284496	1:97113731:97284496	1:97113731:97284496	1:97113731:97284496	1:97113731:97284496	1:97113731:97284496	NA	NA	NA	NA	NA	NA	NA	NA	NA	NA	NA	1:97113731:97284496	1:97113731:97284496	1:97113731:97284496	NA	NA	NA
1:97731961:98562260	rs2802535	98508258	7.98556e-14	1:97797970:98562260	1:97797970:98562260	1:97731961:98562260	1:97731961:98562260	1:97797970:98562260	1:97797970:98562260	1:97797970:98562260	1:97797970:98562260	1:97797970:98562260	1:97797970:98562260	1:97797970:98562260	1:97797970:98562260	1:97797970:98562260	1:97797970:98562260	1:97731961:98562260	1:97797970:98562260	1:97797970:98562260	1:97797970:98562260	1:97797970:98562260	1:97797970:98562260	1:97797970:98562260	1:97731961:98562260	1:97797970:98562260	1:97797970:98562260	1:97731961:98562260	1:97797970:98562260	1:97797970:98562260	1:97797970:98562260	1:97797970:98562260	1:97797970:98562260	1:97797970:98562260	1:97797970:98562260	1:97797970:98562260	1:97797970:98562260	1:97797970:98562260	1:97797970:98562260	1:97797970:98562260	1:97797970:98562260	1:97797970:98562260	1:97731961:98562260	1:97797970:98562260	1:97797970:98562260	1:97797970:98562260	1:97797970:98562260	1:97797970:98562260	1:97797970:98562260
1:115166656:115875645	rs2224086	115309590	0.00105292	1:115262845:115313051	1:115262845:115313051	1:115262845:115313051	1:115166656:115653165	1:115262845:115313051	1:115262845:115313051, 1:115833848:115857251	1:115262845:115313051	1:115262845:115313051	1:115262845:115313051	1:115262845:115313051	1:115262845:115313051	1:115262845:115313051, 1:115714541:115857251	1:115262845:115313051	1:115262845:115313051, 1:115714541:115875645	1:115262845:115313051, 1:115833848:115857251	1:115262845:115313051, 1:115833848:115857251	1:115262845:115313051	1:115262845:115313051	1:115262845:115313051	1:115166656:115653165	1:115262845:115313051, 1:115833848:115857251	1:115262845:115313051, 1:115833848:115857251	1:115262845:115313051	1:115262845:115313051	1:115262845:115313051	1:115262845:115313051	1:115262845:115313051	1:115262845:115313051, 1:115833848:115857251	1:115262845:115313051	1:115262845:115313051, 1:115833848:115857251	1:115262845:115313051, 1:115833848:115857251	1:115262845:115313051	1:115262845:115647658	1:115262845:115647658	1:115262845:115313051, 1:115833848:115857251	1:115262845:115313051, 1:115833848:115857251	1:115262845:115313051	1:115262845:115313051	1:115262845:115313051	1:115262845:115313051	1:115262845:115313051	1:115262845:115313051	1:115262845:115313051	1:115262845:115313051	1:115262845:115313051	1:115262845:115313051
1:149998923:150509544	rs72694959	150138151	0.000558879	1:149998923:150509544	1:149999764:150509544	1:149999059:150509544	1:149998923:150509544	1:149999764:150509544	1:149998923:150509544	1:149998923:150509544	1:149998923:150509544	1:149998923:150509544	1:149998923:150509544	1:149998923:150509544	1:149998923:150509544	1:149999059:150509544	1:149998923:150509544	1:149998923:150509544	1:149998923:150509544	1:149998923:150509544	1:149998923:150509544	1:149998923:150509544	1:149998923:150509544	1:149999059:150509544	1:149999059:150509544	1:149999059:150509544	1:149999059:150509544	1:149998923:150509544	1:149998923:150509544	1:149998923:150509544	1:149998923:150509544	1:149998923:150509544	1:149998923:150509544	1:149998923:150509544	1:149998923:150509544	1:149999059:150509544	1:149998923:150509544	1:149998923:150509544	1:149998923:150509544	1:149998923:150509544	1:149998923:150509544	1:149998923:150509544	1:149998923:150509544	1:149998923:150509544	1:149998923:150509544	1:149998923:150509544	1:149998923:150509544	1:149999059:150509544	1:149998923:150509544
1:153755451:154085643	rs4540690	153825208	0.000214109	1:153759687:154078490	1:153760942:154078490	1:153758562:154084441	1:153758562:154084441	1:153760942:154078490	1:153758562:154084441	1:153760942:154078490	1:153760942:154078490	1:153760942:154078490	1:153760942:154078490	1:153758562:154084441	1:153760942:154078490	1:153755451:154084441	1:153755451:154084441	1:153758562:154084441	1:153760942:154078490	1:153760942:154078490	1:153760942:154078490	1:153760942:154078490	1:153760942:154078490	1:153760942:154078490	1:153760942:154078490	1:153758562:154085643	1:153758562:154085643	1:153760942:154078490	1:153760942:154078490	1:153760942:154078490	1:153760942:154078490	1:153760942:154078490	1:153760942:154078490	1:153759687:154043693	1:153760942:154078490	1:153760942:154078490	1:153760942:154078490	1:153760942:154078490	1:153758562:154084441	1:153760942:154078490	1:153760942:154078490	1:153760942:154078490	1:153760942:154078490	1:153760942:154078490	1:153760942:154078490	1:153760942:154078490	1:153760942:154078490	1:153760942:154078490	1:153758562:154084441
1:155087411:155087411	rs34455078	155087411	0.00317376	NA	NA	NA	NA	NA	NA	NA	NA	NA	NA	NA	1:155087411:155087411	1:155087411:155087411	NA	NA	NA	1:155087411:155087411	NA	NA	NA	NA	NA	NA	NA	1:155087411:155087411	1:155087411:155087411	1:155087411:155087411	1:155087411:155087411	1:155087411:155087411	1:155087411:155087411	NA	NA	NA	NA	NA	NA	1:155087411:155087411	1:155087411:155087411	NA	NA	1:155087411:155087411	1:155087411:155087411	NA	NA	1:155087411:155087411	1:155087411:155087411
1:163581663:163766672	rs1289003	163678435	0.000868905	1:163581663:163766672	1:163581663:163766672	1:163581663:163766672	1:163581663:163766672	1:163581663:163766672	1:163581663:163766672	1:163581663:163766672	1:163581663:163766672	1:163581663:163766672	1:163581663:163766672	1:163581663:163766672	1:163581663:163766672	1:163582980:163766672	1:163606974:163766672	1:163581663:163766672	1:163581663:163766672	1:163581663:163766672	1:163581663:163766672	1:163581663:163766672	1:163581663:163766672	1:163581663:163766672	1:163581663:163766672	1:163581663:163766672	1:163581663:163766672	1:163581663:163766672	1:163581663:163766672	1:163581663:163766672	1:163581663:163766672	1:163581663:163766672	1:163581663:163766672	1:163581663:163766672	1:163581663:163766672	1:163581663:163766672	1:163581663:163766672	1:163581663:163766672	1:163581663:163766672	1:163581663:163766672	1:163581663:163766672	1:163581663:163766672	1:163581663:163766672	1:163581663:163766672	1:163581663:163766672	1:163581663:163766672	1:163581663:163766672	1:163581663:163766672	1:163581663:163766672
1:173580303:174712614	rs61826818	173712822	0.00152006	1:173580303:174712614	NA	1:173580303:174712614	1:173580303:174712614	1:173580303:174712614	NA	1:173580303:174712614	1:173580303:174712614	1:173580303:174712614	NA	NA	1:173580303:174712614	1:173580303:174712614	1:173580303:174712614	1:173580303:174712614	NA	NA	1:173580303:174712614	1:173580303:174712614	NA	1:174068936:174568667	1:173580303:174712614	1:173580303:174712614	1:173580303:174712614	1:173580303:174712614	1:173580303:174712614	1:173580303:174712614	1:173580303:174712614	1:173580303:174712614	1:173580303:174712614	1:173580303:174712614	1:173580303:174712614	NA	1:173580303:174712614	1:173580303:174712614	1:173580303:174712614	1:173580303:174712614	1:173580303:174712614	1:173580303:174712614	1:173580303:174712614	1:173580303:174712614	1:173580303:174712614	NA	NA	1:173580303:174712614	NA
1:177237533:177428790	rs16851048	177276006	6.61193e-06	1:177237533:177428790	1:177237533:177428790	1:177237533:177428790	1:177237533:177428790	1:177237533:177428790	1:177237533:177428790	1:177237533:177428790	1:177237533:177428790	1:177237533:177428790	1:177237533:177428790	1:177237533:177428790	1:177237533:177428790	1:177237533:177428790	1:177237533:177428790	1:177237533:177428790	1:177237533:177428790	1:177237533:177428790	1:177237533:177428790	1:177237533:177428790	1:177237533:177428790	1:177237533:177428790	1:177237533:177428790	1:177237533:177428790	1:177237533:177428790	1:177237533:177428790	1:177237533:177428790	1:177237533:177428790	1:177237533:177428790	1:177237533:177428790	1:177237533:177428790	1:177237533:177428790	1:177237533:177428790	1:177237533:177428790	1:177237533:177428790	1:177237533:177428790	1:177237533:177428790	1:177237533:177428790	1:177237533:177428790	1:177237533:177428790	1:177237533:177428790	1:177237533:177428790	1:177237533:177428790	1:177237533:177428790	1:177237533:177428790	1:177237533:177428790	1:177237533:177428790
1:177759029:177760918	rs10913420	177759645	0.00450698	1:177759029:177760918	NA	1:177759029:177760918	NA	NA	NA	NA	NA	NA	NA	NA	NA	NA	1:177759029:177760918	NA	NA	1:177759029:177760918	NA	1:177759029:177760918	1:177759029:177760918	NA	NA	1:177759029:177760918	NA	1:177759029:177760918	1:177759029:177760918	NA	1:177759029:177760918	NA	NA	1:177759029:177760918	NA	NA	NA	1:177759029:177760918	NA	1:177759029:177760918	NA	NA	NA	NA	NA	1:177759029:177760918	NA	NA	1:177759029:177760918
1:184672098:184865132	rs78444298	184672098	0.00881043	NA	NA	NA	NA	NA	NA	NA	NA	NA	NA	NA	NA	NA	NA	NA	NA	NA	NA	NA	NA	NA	NA	NA	NA	NA	NA	NA	NA	1:184672098:184865132	NA	NA	NA	NA	NA	NA	NA	NA	NA	NA	NA	NA	NA	NA	NA	NA	NA
1:200299701:200463931	rs4317838	200421446	0.000169886	1:200299701:200463931	1:200299701:200463931	1:200299701:200463931	1:200299701:200463931	1:200299701:200463931	1:200299701:200463931	1:200299701:200463931	1:200299701:200463931	1:200299701:200463931	1:200299701:200463931	1:200299701:200463931	1:200299701:200463931	1:200299701:200463931	1:200299701:200463931	1:200299701:200463931	1:200299701:200463931	1:200299701:200463931	1:200299701:200463931	1:200299701:200463931	1:200299701:200463931	1:200299701:200463931	1:200299701:200463931	1:200299701:200463931	1:200299701:200463931	1:200299701:200463931	1:200299701:200463931	1:200299701:200463931	1:200299701:200463931	1:200299701:200463931	1:200299701:200463931	1:200299701:200463931	1:200299701:200463931	1:200299701:200463931	1:200299701:200463931	1:200299701:200463931	1:200299701:200463931	1:200299701:200463931	1:200299701:200463931	1:200299701:200463931	1:200299701:200463931	1:200299701:200463931	1:200299701:200463931	1:200299701:200463931	1:200299701:200463931	1:200299701:200463931	1:200299701:200463931
1:200874229:201024059	rs72749142	200951307	0.000302335	1:200875037:201020360	1:200875037:201020360	1:200874229:201024059	1:200874229:201024059	1:200874229:201024059	1:200875037:201020360	1:200875037:201020360	1:200875037:201020360	1:200875037:201020360	1:200875037:201020360	1:200875037:201020360	1:200875037:201020360	1:200875037:201020360	1:200875037:201020360	1:200875037:201020360	1:200875037:201020360	1:200875037:201020360	1:200875037:201020360	1:200875037:201020360	1:200875037:201020360	1:200875037:201020360	1:200875037:201020360	1:200875037:201020360	1:200875037:201020360	1:200875037:201020360	1:200875037:201020360	1:200874229:201024059	1:200875037:201020360	1:200875037:201020360	1:200875037:201020360	1:200875037:201020360	1:200875037:201020360	1:200875037:201020360	1:200875037:201020360	1:200874229:201024059	1:200875037:201020360	1:200874229:201024059	1:200875037:201020360	1:200875037:201020360	1:200875037:201020360	1:200875037:201020360	1:200875037:201020360	1:200875037:201020360	1:200875037:201020360	1:200875037:201020360	1:200875037:201020360
1:207912179:208049502	rs4844621	208030303	0.00491416	NA	NA	NA	NA	NA	NA	NA	NA	NA	NA	NA	NA	NA	NA	1:207912179:208049502	1:207912179:208049502	NA	NA	NA	NA	NA	NA	NA	NA	NA	NA	NA	1:207912179:208024062	NA	NA	NA	NA	NA	NA	NA	NA	NA	NA	NA	NA	NA	NA	NA	NA	NA	NA
1:226693542:226811900	rs41314284	226790001	0.00158721	1:226774042:226811900	1:226774042:226811900	1:226774042:226811900	1:226774042:226811900	1:226774042:226811900	1:226774042:226811900	1:226774042:226811900	1:226774042:226811900	1:226774042:226811900	1:226774042:226811900	1:226774042:226811900	1:226774042:226811900	1:226774042:226811900	1:226774042:226811900	1:226774042:226811900	1:226774042:226811900	1:226693542:226811900	1:226774042:226811900	1:226774042:226811900	1:226774042:226811900	1:226774042:226811900	1:226774042:226811900	1:226774042:226811900	1:226774042:226811900	1:226774042:226811900	1:226774042:226811900	1:226774042:226811900	1:226774042:226811900	1:226774042:226811900	1:226774042:226811900	1:226774042:226811900	1:226774042:226811900	1:226774042:226811900	1:226774042:226811900	1:226774042:226811900	1:226774042:226811900	1:226774042:226811900	1:226774042:226811900	1:226774042:226811900	1:226774042:226811900	1:226774042:226811900	1:226774042:226811900	1:226774042:226811900	1:226774042:226811900	1:226774042:226811900	1:226774042:226811900
1:230228692:230272624	rs11807834	230272624	0.000786031	1:230230169:230272624	1:230230169:230272624	1:230228692:230272624	1:230230169:230272624	1:230230169:230272624	1:230228692:230272624	1:230230169:230272624	1:230230169:230272624	1:230230169:230272624	1:230230169:230272624	1:230230169:230272624	1:230230169:230272624	1:230230169:230272624	1:230230169:230272624	1:230230169:230272624	1:230230169:230272624	1:230230169:230272624	1:230230169:230272624	1:230230169:230272624	1:230230169:230272624	1:230230169:230272624	1:230230169:230272624	1:230230169:230272624	1:230230169:230272624	1:230230169:230272624	1:230230169:230272624	1:230230169:230272624	1:230230169:230272624	1:230230169:230272624	1:230230169:230272624	1:230230169:230272624	1:230230169:230272624	1:230230169:230272624	1:230230169:230272624	1:230230169:230272624	1:230230169:230272624	1:230230169:230272624	1:230230169:230272624	1:230228692:230272624	1:230230169:230272624	1:230230169:230272624	1:230230169:230272624	1:230230169:230272624	1:230228692:230272624	1:230230169:230272624	1:230230169:230272624
1:239166610:239222595	rs72769124	239210058	9.16232e-07	1:239171701:239222595	1:239171701:239222595	1:239171701:239222595	1:239171701:239222595	1:239171701:239222595	1:239171701:239222595	1:239171701:239222595	1:239171701:239222595	1:239171701:239222595	1:239171701:239222595	1:239171701:239222595	1:239171701:239222595	1:239171701:239222595	1:239171701:239222595	1:239171701:239222595	1:239171701:239222595	1:239171701:239222595	1:239171701:239222595	1:239171701:239222595	1:239171701:239222595	1:239171701:239222595	1:239171701:239222595	1:239171701:239222595	1:239171701:239222595	1:239171701:239222595	1:239171701:239222595	1:239171701:239222595	1:239171701:239222595	1:239171701:239222595	1:239171701:239222595	1:239171701:239222595	1:239171701:239222595	1:239171701:239222595	1:239171701:239222595	1:239166610:239222595	1:239171701:239222595	1:239171701:239222595	1:239171701:239222595	1:239171701:239222595	1:239171701:239222595	1:239171701:239222595	1:239171701:239222595	1:239171701:239222595	1:239171701:239222595	1:239171701:239222595	1:239171701:239222595
1:243503764:244025999	rs61833239	244010441	1.9316e-06	1:243503764:244023667	1:243503764:244023667	1:243503764:244023667	1:243503764:244023667	1:243503764:244023667	1:243503764:244023667	1:243503764:244023667	1:243503764:244023667	1:243503764:244023667	1:243503764:244023667	1:243503764:244023667	1:243503764:244023667	1:243503764:244025999	1:243503764:244025999	1:243503764:244023667	1:243503764:244023667	1:243503764:244025999	1:243503764:244023667	1:243503764:244023667	1:243503764:244023667	1:243503764:244023667	1:243503764:244023667	1:243503764:244023667	1:243503764:244023667	1:243503764:244023667	1:243503764:244023667	1:243503764:244023667	1:243503764:244023667	1:243503764:244023667	1:243503764:244023667	1:243503764:244023667	1:243503764:244023667	1:243503764:244023667	1:243503764:244023667	1:243503764:244023667	1:243503764:244023667	1:243503764:244023667	1:243503764:244023667	1:243503764:244023667	1:243503764:244023667	1:243503764:244023667	1:243503764:244023667	1:243503764:244023667	1:243503764:244023667	1:243503764:244023667	1:243503764:244023667
2:2294426:2372608	rs6715366	2327295	0.00026883	2:2294426:2347145	2:2294845:2372608	2:2294426:2347145	2:2294426:2347145	2:2294426:2347145	2:2294426:2347145	2:2294426:2347145	2:2294426:2347145	2:2294426:2347145	2:2294426:2347145	2:2294426:2347145	2:2294426:2347145	2:2294845:2372608	2:2294845:2372608	2:2294845:2372608	2:2294426:2347145	2:2294426:2347145	2:2294426:2347145	2:2294426:2347145	2:2294845:2372608	2:2294426:2347145	2:2294426:2347145	2:2294426:2347145	2:2294426:2347145	2:2294426:2347145	2:2294426:2347145	2:2294426:2347145	2:2294426:2347145	2:2294426:2347145	2:2294426:2347145	2:2294426:2347145	2:2294426:2347145	2:2294426:2347145	2:2294426:2347145	2:2294426:2347145	2:2294426:2347145	2:2294426:2347145	2:2294426:2347145	2:2294426:2347145	2:2294426:2347145	2:2294426:2347145	2:2294426:2347145	2:2294426:2347145	2:2294426:2347145	2:2294426:2347145	2:2294426:2347145
2:22452259:22754466	rs12712510	22749726	2.78019e-05	2:22477818:22754466	2:22477818:22754466	2:22452259:22754466	2:22452259:22754466	2:22477818:22754466	2:22477818:22754466	2:22477818:22754466	2:22477818:22754466	2:22477818:22754466	2:22477818:22754466	2:22477818:22754466	2:22499207:22754466	2:22477818:22754466	2:22477818:22754466	2:22477818:22754466	2:22477818:22754466	2:22477818:22754466	2:22477818:22754466	2:22477818:22754466	2:22477818:22754466	2:22477818:22754466	2:22452259:22754466	2:22452259:22754466	2:22452259:22754466	2:22452259:22754466	2:22452259:22754466	2:22452259:22754466	2:22452259:22754466	2:22452259:22754466	2:22477818:22754466	2:22477818:22754466	2:22452259:22754466	2:22452259:22754466	2:22477818:22754466	2:22477818:22754466	2:22477818:22754466	2:22477818:22754466	2:22477818:22754466	2:22477818:22754466	2:22499207:22754466	2:22452259:22754466	2:22452259:22754466	2:22452259:22754466	2:22477818:22754466	2:22477818:22754466	2:22477818:22754466
2:25599172:25599172	rs141216273	25599172	0.00201752	2:25599172:25599172	2:25599172:25599172	2:25599172:25599172	2:25599172:25599172	2:25599172:25599172	2:25599172:25599172	2:25599172:25599172	2:25599172:25599172	2:25599172:25599172	2:25599172:25599172	2:25599172:25599172	2:25599172:25599172	2:25599172:25599172	2:25599172:25599172	2:25599172:25599172	2:25599172:25599172	2:25599172:25599172	2:25599172:25599172	2:25599172:25599172	2:25599172:25599172	2:25599172:25599172	2:25599172:25599172	2:25599172:25599172	2:25599172:25599172	2:25599172:25599172	2:25599172:25599172	2:25599172:25599172	2:25599172:25599172	2:25599172:25599172	2:25599172:25599172	2:25599172:25599172	2:25599172:25599172	2:25599172:25599172	2:25599172:25599172	2:25599172:25599172	2:25599172:25599172	2:25599172:25599172	2:25599172:25599172	2:25599172:25599172	2:25599172:25599172	2:25599172:25599172	2:25599172:25599172	2:25599172:25599172	2:25599172:25599172	2:25599172:25599172	2:25599172:25599172
2:26961166:27345484	rs12615303	27140573	0.00552355	NA	NA	NA	NA	NA	2:27098766:27345484	NA	NA	2:27066833:27334339	NA	NA	NA	NA	NA	NA	NA	NA	NA	NA	NA	NA	NA	NA	NA	NA	NA	NA	NA	NA	NA	NA	NA	NA	NA	NA	NA	2:26961166:27119655	NA	NA	NA	NA	NA	NA	NA	NA	NA
2:27961614:28281545	rs12474906	28033538	0.00384731	NA	NA	NA	NA	NA	2:27961614:28281545	NA	NA	NA	NA	NA	NA	NA	NA	NA	NA	NA	NA	NA	NA	NA	NA	NA	NA	NA	NA	NA	NA	NA	NA	NA	NA	NA	NA	NA	NA	NA	NA	NA	NA	NA	NA	NA	NA	NA	NA
2:37082242:37592628	rs7563610	37566376	9.72797e-05	2:37386900:37592628	2:37386900:37592628	2:37190726:37576136	2:37082242:37576136	2:37190726:37576136	2:37422076:37576136	2:37386900:37592628	2:37386900:37592628	2:37422076:37576136	2:37422076:37576136	2:37422076:37576136	2:37422076:37576136	2:37422076:37576136	2:37386900:37576136	2:37422076:37576136	2:37422076:37576136	2:37422076:37576136	2:37422076:37576136	2:37386900:37576136	2:37422076:37576136	2:37422076:37576136	2:37386900:37576136	2:37422076:37576136	2:37422076:37576136	2:37422076:37576136	2:37422076:37576136	2:37422076:37576136	2:37386900:37576136	2:37422076:37576136	2:37422076:37576136	2:37422076:37576136	2:37422076:37576136	2:37082242:37576136	2:37422076:37576136	2:37422076:37576136	2:37386900:37576136	2:37422076:37576136	2:37422076:37576136	2:37422076:37576136	2:37422076:37576136	2:37422076:37576136	2:37422076:37576136	2:37422076:37576136	2:37422076:37576136	2:37422076:37576136	2:37422076:37576136
2:48207554:48736839	rs79247094	48554955	0.000726635	NA	NA	2:48207554:48707841	2:48207554:48707841	2:48489598:48642541	NA	NA	NA	NA	NA	2:48207554:48736839	2:48207554:48736839	2:48207554:48707841	2:48207554:48707841	NA	NA	NA	NA	NA	NA	NA	NA	2:48207554:48707841	2:48207554:48707841	2:48207554:48707841	2:48207554:48707841	2:48207554:48707841	NA	2:48207554:48707841	2:48207554:48707841	2:48207554:48707841	NA	NA	NA	2:48207554:48736839	2:48207554:48707841	NA	2:48207554:48736839	NA	NA	2:48207554:48707841	2:48207554:48707841	NA	2:48207554:48707841	NA	NA
2:53864496:54363878	rs62137980	54339769	0.000960943	NA	NA	NA	NA	NA	NA	NA	NA	NA	NA	NA	NA	NA	NA	NA	NA	2:53864496:54347902	2:53864496:54347902	NA	NA	NA	NA	NA	NA	NA	NA	NA	NA	NA	NA	NA	NA	2:54087274:54363878	2:54087274:54363878	NA	2:54087274:54363878	NA	NA	NA	NA	NA	NA	NA	NA	2:53864496:54347902	2:54087274:54363878
2:54688458:55231995	rs150181232	54960928	0.00212407	NA	NA	NA	NA	NA	NA	NA	NA	NA	NA	NA	NA	NA	2:54916910:54933369	NA	NA	2:54688458:55055129	NA	NA	NA	NA	NA	2:54916910:54933369	NA	2:54916910:54933369	2:54916910:54933369	NA	2:54916910:54933369	NA	NA	NA	NA	2:54688458:55231995	2:54688458:55231995	NA	2:54688458:55055129	NA	NA	NA	NA	NA	NA	NA	NA	NA	NA
2:56149475:56197276	rs7564878	56197276	0.00911624	NA	NA	NA	NA	NA	NA	NA	NA	NA	NA	NA	2:56149475:56197276	NA	NA	NA	NA	NA	NA	NA	NA	NA	NA	NA	NA	NA	NA	NA	NA	NA	NA	NA	NA	NA	NA	NA	NA	NA	NA	NA	NA	NA	NA	NA	NA	NA	NA
2:57931347:58505679	rs11682175	57987593	9.78288e-10	2:57931347:58502679	2:57931347:58502679	2:57931347:58502679	2:57931347:58502679	2:57931347:58502679	2:57931347:58502679	2:57931347:58505679	2:57931347:58502679	2:57931347:58502679	2:57931347:58502679	2:57931347:58502679	2:57931347:58502679	2:57931347:58502679	2:57931347:58502679	2:57931347:58505679	2:57931347:58502679	2:57931347:58502679	2:57931347:58502679	2:57931347:58502679	2:57931347:58502679	2:57931347:58502679	2:57931347:58502679	2:57931347:58502679	2:57931347:58502679	2:57931347:58502679	2:57931347:58502679	2:57931347:58502679	2:57931347:58505679	2:57931347:58505679	2:57931347:58505679	2:57931347:58502679	2:57931347:58502679	2:57931347:58502679	2:57931347:58502679	2:57931347:58502679	2:57931347:58502679	2:57931347:58502679	2:57931347:58502679	2:57931347:58502679	2:57931347:58502679	2:57931347:58502679	2:57931347:58502679	2:57931347:58505679	2:57931347:58502679	2:57931347:58502679	2:57931347:58502679
2:60295736:60330305	rs6718758	60328802	0.00412091	NA	NA	NA	NA	NA	NA	NA	NA	2:60295736:60330305	2:60295736:60330305	NA	NA	NA	NA	NA	NA	NA	NA	NA	NA	NA	NA	NA	NA	NA	NA	NA	NA	NA	NA	NA	NA	NA	NA	NA	NA	NA	NA	2:60295736:60330305	2:60295736:60330305	NA	NA	NA	NA	NA	NA
2:60704484:60718347	rs7599488	60718347	0.00213098	NA	NA	NA	NA	NA	NA	NA	NA	NA	NA	NA	NA	NA	NA	NA	NA	2:60704484:60718347	NA	NA	NA	NA	NA	NA	NA	NA	NA	NA	NA	NA	NA	NA	NA	NA	NA	NA	NA	NA	NA	NA	NA	NA	NA	NA	2:60704484:60718347	NA	NA
2:62659033:62679509	rs76503615	62679509	0.00468345	2:62659033:62679509	2:62659033:62679509	NA	NA	NA	NA	NA	NA	NA	NA	NA	NA	NA	NA	NA	NA	NA	NA	2:62659033:62679509	2:62659033:62679509	NA	NA	NA	NA	NA	NA	2:62659033:62679509	NA	2:62659033:62679509	NA	2:62659033:62679509	NA	NA	NA	NA	NA	NA	NA	2:62659033:62679509	2:62659033:62679509	NA	NA	NA	NA	2:62659033:62679509	NA
2:73129974:73157395	rs999494	73157395	0.00666798	2:73129974:73157395	2:73129974:73157395	NA	NA	NA	NA	2:73129974:73157395	NA	2:73129974:73157395	NA	NA	NA	2:73129974:73157395	NA	NA	NA	NA	NA	NA	NA	NA	NA	NA	NA	NA	NA	NA	NA	NA	NA	NA	NA	NA	NA	NA	NA	NA	NA	NA	NA	NA	NA	NA	NA	NA	NA
2:73358704:73900900	rs6546857	73837955	4.20424e-05	2:73552542:73900900	2:73561485:73900900	2:73561485:73900900	2:73561485:73900900	2:73561485:73900900	2:73561485:73900900	2:73561485:73900900	2:73561485:73900900	2:73561485:73900900	2:73561485:73900900	2:73561485:73900900	2:73561485:73900900	2:73561485:73900900	2:73561485:73900900	2:73561485:73900900	2:73358704:73900900	2:73561485:73900900	2:73561485:73900900	2:73561485:73900900	2:73561485:73900900	2:73561485:73900900	2:73561485:73900900	2:73561485:73900900	2:73561485:73900900	2:73561485:73900900	2:73561485:73900900	2:73561485:73900900	2:73561485:73900900	2:73561485:73900900	2:73561485:73900900	2:73561485:73900900	2:73561485:73900900	2:73561485:73900900	2:73552542:73900900	2:73561485:73900900	2:73561485:73900900	2:73561485:73900900	2:73561485:73900900	2:73561485:73900900	2:73561485:73900900	2:73561485:73900900	2:73561485:73900900	2:73561485:73900900	2:73561485:73900900	2:73561485:73900900	2:73608614:73900900
2:76239791:76479233	rs67627854	76246645	0.00312938	2:76239791:76479233	2:76239791:76479233	2:76239791:76479233	2:76239791:76479233	2:76239791:76479233	2:76239791:76479233	2:76239791:76479233	2:76239791:76479233	2:76239791:76479233	2:76239791:76479233	2:76239791:76479233	2:76239791:76479233	2:76239791:76479233	2:76239791:76479233	2:76239791:76479233	2:76239791:76479233	2:76239791:76479233	2:76239791:76479233	2:76239791:76479233	2:76239791:76479233	2:76239791:76479233	2:76239791:76479233	2:76239791:76479233	2:76239791:76479233	2:76239791:76479233	2:76239791:76479233	2:76239791:76479233	2:76239791:76479233	2:76239791:76479233	2:76239791:76479233	2:76239791:76479233	2:76239791:76479233	2:76239791:76479233	2:76239791:76479233	2:76239791:76479233	2:76239791:76479233	2:76239791:76479233	2:76239791:76479233	2:76239791:76479233	2:76239791:76479233	2:76239791:76479233	2:76239791:76479233	2:76239791:76479233	2:76239791:76479233	2:76239791:76479233	2:76239791:76479233
2:77695496:77742043	rs13420329	77706547	0.00696115	2:77695496:77742043	NA	NA	NA	NA	NA	NA	NA	NA	NA	NA	NA	NA	NA	2:77695496:77742043	NA	NA	NA	NA	NA	NA	NA	NA	NA	NA	NA	NA	NA	NA	NA	NA	NA	NA	NA	NA	NA	NA	NA	NA	2:77695496:77742043	NA	NA	NA	NA	NA	NA
2:79224687:79451065	rs13407231	79433627	0.0016605	2:79407944:79451065	2:79407944:79451065	2:79407944:79451065	2:79407944:79451065	2:79407944:79451065	2:79407944:79451065	2:79407944:79451065	2:79407944:79451065	2:79407944:79451065	2:79407944:79451065	2:79407944:79451065	2:79407944:79451065	2:79407944:79451065	2:79407944:79451065	2:79407944:79451065	2:79407944:79451065	2:79407944:79451065	2:79407944:79451065	2:79407944:79451065	2:79407944:79451065	2:79407944:79451065	2:79407944:79451065	2:79224687:79451065	2:79224687:79451065	2:79407944:79451065	2:79407944:79451065	2:79407944:79451065	2:79407944:79451065	2:79407944:79451065	2:79407944:79451065	2:79407944:79451065	2:79407944:79451065	2:79407944:79451065	2:79407944:79451065	2:79407944:79451065	2:79407944:79451065	2:79407944:79451065	2:79407944:79451065	2:79407944:79451065	2:79407944:79451065	2:79407944:79451065	2:79407944:79451065	2:79407944:79451065	2:79407944:79451065	2:79407944:79451065	2:79407944:79451065
2:97349315:98599499	rs7575796	97746526	0.000107148	2:97349315:98599499	2:97349315:98599499	2:97349315:98599499	2:97349315:98599499	2:97349315:98599499	2:97349315:98599499	2:97349315:98599499	2:97349315:98599499	2:97349315:98599499	2:97349315:98599499	2:97349315:98599499	2:97349315:98599499	2:97349315:98599499	2:97349315:98599499	2:97349315:98599499	2:97349315:98599499	2:97349315:98599499	2:97349315:98599499	2:97349315:98599499	2:97349315:98599499	2:97349315:98599499	2:97349315:98599499	2:97349315:98599499	2:97349315:98599499	2:97349315:98599499	2:97349315:98599499	2:97349315:98599499	2:97349315:98599499	2:97349315:98599499	2:97349315:98599499	2:97349315:98599499	2:97349315:98599499	2:97349315:98599499	2:97349315:98599499	2:97349315:98599499	2:97349315:98599499	2:97349315:98599499	2:97349315:98599499	2:97349315:98599499	2:97349315:98599499	2:97349315:98599499	2:97349315:98599499	2:97349315:98599499	2:97349315:98599499	2:97349315:98599499	2:97349315:98599499
2:104970247:105017155	rs6732355	104984277	0.0066075	NA	NA	NA	NA	NA	NA	NA	NA	NA	NA	NA	NA	NA	NA	NA	NA	NA	NA	NA	NA	NA	NA	NA	NA	NA	NA	NA	NA	NA	NA	NA	NA	NA	NA	NA	NA	NA	NA	NA	NA	NA	NA	NA	NA	2:104970247:105017155	NA
2:139100245:139393345	rs11687946	139206418	0.00159567	NA	NA	NA	NA	NA	NA	NA	NA	NA	NA	NA	NA	NA	NA	NA	NA	2:139203595:139356500	2:139100245:139356500	NA	NA	NA	NA	2:139100245:139356500	2:139203595:139356500	2:139100245:139356500	2:139100245:139356500	NA	NA	2:139100245:139356500	NA	2:139203595:139356500	2:139100245:139356500	2:139203595:139356500	NA	NA	NA	NA	NA	NA	NA	2:139100245:139356500	2:139100245:139356500	NA	2:139203595:139393345	NA	NA
2:144988733:145219688	rs13016542	145183851	3.07101e-06	2:145136553:145219688	2:144988733:145219688	2:144988733:145219688	2:144988733:145219688	2:144988733:145219688	2:145136553:145219688	2:145136553:145219688	2:145136553:145219688	2:145136553:145219688	2:145136553:145219688	2:145136553:145219688	2:144988733:145219688	2:144988733:145219688	2:145136553:145219688	2:144988733:145219688	2:145136553:145219688	2:144988733:145219688	2:144988733:145219688	2:144988733:145219688	2:144988733:145219688	2:144988733:145219688	2:145136553:145219688	2:145136553:145219688	2:145136553:145219688	2:145136553:145219688	2:145136553:145219688	2:144988733:145219688	2:144988733:145219688	2:144988733:145219688	2:145136553:145219688	2:145136553:145219688	2:145136553:145219688	2:145136553:145219688	2:144988733:145219688	2:145136553:145219688	2:145136553:145219688	2:145136553:145219688	2:145136553:145219688	2:145136553:145219688	2:145136553:145219688	2:145136553:145219688	2:145136553:145219688	2:145136553:145219688	2:145136553:145219688	2:145136553:145219688	2:144988733:145219688
2:146415580:146441828	rs16825349	146425531	7.92657e-05	2:146416874:146441828	2:146416874:146441828	2:146416874:146441828	2:146416874:146441828	2:146416874:146441828	2:146416874:146441828	2:146416874:146441828	2:146416874:146441828	2:146416874:146441828	2:146416874:146441828	2:146416874:146441828	2:146416874:146441828	2:146416874:146441828	2:146416874:146441828	2:146416874:146441828	2:146416874:146441828	2:146416874:146441828	2:146416874:146441828	2:146416874:146441828	2:146416874:146441828	2:146416874:146441828	2:146416874:146441828	2:146416874:146441828	2:146416874:146441828	2:146416874:146441828	2:146416874:146441828	2:146416874:146441828	2:146416874:146441828	2:146416874:146441828	2:146416874:146441828	2:146416874:146441828	2:146416874:146441828	2:146416874:146441828	2:146416874:146441828	2:146415580:146441828	2:146416874:146441828	2:146416874:146441828	2:146416874:146441828	2:146416874:146441828	2:146416874:146441828	2:146416874:146441828	2:146416874:146441828	2:146416874:146441828	2:146416874:146441828	2:146416874:146441828	2:146416874:146441828
2:148347580:148371566	rs114664644	148351714	0.00288717	NA	NA	NA	NA	2:148347580:148371566	NA	NA	NA	NA	NA	NA	NA	NA	NA	NA	NA	NA	NA	NA	NA	NA	2:148347580:148371566	NA	NA	NA	NA	NA	NA	2:148347580:148371566	2:148347580:148371566	2:148347580:148371566	2:148347580:148371566	NA	NA	NA	NA	NA	NA	NA	NA	NA	NA	NA	NA	NA	NA
2:155775541:156114425	rs12986694	155941970	0.00277332	2:155775541:156114425	2:155775541:156114425	2:155775541:156114425	2:155775541:156114425	2:155775541:156114425	2:155775541:156114425	2:155775541:156114425	2:155775541:156114425	2:155775541:156114425	2:155775541:156114425	2:155775541:156114425	2:155775541:156114425	2:155775541:156114425	2:155775541:156114425	2:155775541:156114425	2:155775541:156114425	2:155775541:156114425	2:155775541:156114425	2:155775541:156114425	2:155775541:156114425	2:155775541:156114425	2:155775541:156114425	2:155775541:156114425	2:155775541:156114425	2:155775541:156114425	2:155775541:156114425	2:155775541:156114425	2:155775541:156114425	2:155775541:156114425	2:155775541:156114425	2:155775541:156114425	2:155775541:156114425	2:155775541:156114425	2:155813754:156114425	2:155775541:156114425	2:155775541:156114425	2:155775541:156114425	2:155775541:156114425	2:155775541:156114425	2:155775541:156114425	2:155775541:156114425	2:155775541:156114425	2:155775541:156114425	2:155775541:156114425	2:155775541:156114425	2:155775541:156114425
2:156835299:156900939	rs1881046	156835793	0.00152824	2:156835299:156900939	2:156835299:156900939	2:156835299:156900939	2:156835299:156900939	2:156835299:156900939	2:156835299:156900939	2:156835299:156900939	2:156835299:156900939	2:156835299:156900939	2:156835299:156900939	2:156835299:156900939	2:156835299:156900939	2:156835299:156900939	2:156835299:156900939	2:156835299:156900939	2:156835299:156900939	2:156835299:156900939	2:156835299:156900939	2:156835299:156900939	2:156835299:156900939	2:156835299:156900939	2:156835299:156900939	2:156835299:156900939	2:156835299:156900939	2:156835299:156900939	2:156835299:156900939	2:156835299:156900939	2:156835299:156900939	2:156835299:156900939	2:156835299:156900939	2:156835299:156900939	2:156835299:156900939	2:156835299:156900939	2:156835299:156900939	2:156835299:156900939	2:156835299:156900939	2:156835299:156900939	2:156835299:156900939	2:156835299:156900939	2:156835299:156900939	2:156835299:156900939	2:156835299:156900939	2:156835299:156900939	2:156835299:156900939	2:156835299:156900939	2:156835299:156900939
2:160400278:160675327	rs12478470	160662329	0.00988722	NA	NA	NA	NA	NA	NA	NA	NA	NA	NA	NA	NA	NA	NA	2:160400278:160675327	NA	NA	NA	NA	NA	NA	NA	NA	NA	NA	NA	NA	NA	NA	NA	NA	NA	NA	NA	NA	NA	NA	NA	NA	NA	NA	NA	NA	NA	NA	NA
2:162796517:162910223	rs2909457	162845855	0.000103475	2:162796517:162910223	2:162796517:162910223	2:162796517:162891848	2:162796517:162910223	2:162796517:162910223	2:162796517:162910223	2:162796517:162910223	2:162796517:162910223	2:162796517:162910223	2:162796517:162910223	2:162796517:162910223	2:162796517:162910223	2:162796517:162910223	2:162796517:162910223	2:162796517:162910223	2:162796517:162910223	2:162796517:162910223	2:162796517:162910223	2:162796517:162910223	2:162796517:162910223	2:162796517:162891848	2:162796517:162910223	2:162796517:162910223	2:162796517:162910223	2:162796517:162910223	2:162796517:162910223	2:162796517:162891848	2:162796517:162910223	2:162796517:162910223	2:162796517:162910223	2:162796517:162910223	2:162796517:162910223	2:162796517:162910223	2:162796517:162910223	2:162796517:162910223	2:162796517:162910223	2:162796517:162891848	2:162796517:162910223	2:162796517:162910223	2:162796517:162891848	2:162796517:162910223	2:162796517:162891848	2:162796517:162910223	2:162796517:162910223	2:162796517:162910223	2:162796517:162910223
2:169466556:169496830	rs1002667	169477814	0.00218869	NA	NA	NA	2:169466556:169496830	NA	NA	NA	NA	NA	NA	NA	NA	NA	NA	NA	NA	NA	NA	NA	NA	2:169466556:169496830	NA	NA	NA	NA	2:169466556:169496830	2:169466556:169496830	2:169466556:169496830	NA	NA	NA	NA	NA	NA	NA	NA	NA	NA	NA	NA	NA	NA	NA	NA	NA	NA
2:172943886:172976829	rs13390848	172957643	0.000639237	2:172943886:172976829	2:172943886:172976829	2:172943886:172976829	2:172943886:172976829	2:172943886:172976829	2:172943886:172976829	2:172943886:172976829	2:172943886:172976829	2:172943886:172976829	2:172943886:172976829	2:172943886:172976829	2:172943886:172976829	2:172943886:172976829	2:172943886:172976829	2:172943886:172976829	2:172943886:172976829	2:172943886:172976829	2:172943886:172976829	2:172943886:172976829	2:172943886:172976829	2:172943886:172976829	2:172943886:172976829	2:172943886:172976829	2:172943886:172976829	2:172943886:172976829	2:172943886:172976829	2:172943886:172976829	2:172943886:172976829	2:172943886:172976829	2:172943886:172976829	2:172943886:172976829	2:172943886:172976829	2:172943886:172976829	2:172943886:172976829	2:172943886:172976829	2:172943886:172976829	2:172943886:172976829	2:172943886:172976829	2:172943886:172976829	2:172943886:172976829	2:172943886:172976829	2:172943886:172976829	2:172943886:172976829	2:172943886:172976829	2:172943886:172976829	2:172943886:172976829
2:174931915:175161976	rs10173857	174951182	0.00556644	NA	NA	2:174931915:175161976	2:174931915:175161976	2:174931915:175161976	2:174931915:175161976	NA	NA	NA	NA	NA	NA	NA	NA	2:174931915:175161976	NA	NA	NA	NA	NA	NA	NA	NA	NA	NA	NA	NA	NA	NA	NA	NA	NA	2:174931915:175161976	NA	2:174931915:175161976	NA	NA	NA	NA	NA	NA	NA	NA	NA	2:174931915:175161976	2:174931915:175161976
2:180880658:180985779	rs62182022	180925308	0.00511254	NA	NA	NA	NA	NA	NA	NA	NA	NA	NA	NA	NA	2:180880658:180985779	2:180880658:180985779	NA	NA	NA	NA	NA	NA	NA	NA	NA	NA	NA	NA	NA	NA	NA	NA	NA	NA	NA	NA	NA	NA	NA	NA	NA	NA	NA	NA	NA	NA	NA	NA
2:185406883:185926285	rs4380187	185811940	5.50809e-05	2:185406883:185926285	2:185406883:185926285	2:185406883:185926285	2:185406883:185926285	2:185406883:185926285	2:185406883:185926285	2:185406883:185926285	2:185406883:185926285	2:185532918:185926285	2:185533580:185926285	2:185406883:185926285	2:185406883:185926285	2:185406883:185926285	2:185532918:185926285	2:185406883:185926285	2:185406883:185926285	2:185406883:185926285	2:185406883:185926285	2:185406883:185926285	2:185406883:185926285	2:185406883:185926285	2:185406883:185926285	2:185406883:185926285	2:185532918:185926285	2:185406883:185926285	2:185406883:185926285	2:185406883:185926285	2:185406883:185926285	2:185406883:185926285	2:185532918:185926285	2:185406883:185926285	2:185406883:185926285	2:185406883:185926285	2:185406883:185926285	2:185406883:185926285	2:185406883:185926285	2:185406883:185926285	2:185406883:185926285	2:185406883:185926285	2:185406883:185926285	2:185406883:185926285	2:185406883:185926285	2:185406883:185926285	2:185406883:185926285	2:185406883:185926285	2:185406883:185926285
2:198144539:198954774	rs2914983	198314568	1.66141e-07	2:198144539:198954774	2:198144539:198954774	2:198144539:198954774	2:198144539:198954774	2:198144539:198954774	2:198144539:198954774	2:198144539:198954774	2:198144539:198954774	2:198144539:198954774	2:198144539:198954774	2:198144539:198954774	2:198144539:198954774	2:198144539:198954774	2:198144539:198954774	2:198144539:198954774	2:198144539:198954774	2:198144539:198954774	2:198144539:198954774	2:198144539:198954774	2:198144539:198954774	2:198144539:198954774	2:198144539:198954774	2:198144539:198954774	2:198144539:198954774	2:198144539:198954774	2:198144539:198954774	2:198144539:198954774	2:198144539:198954774	2:198144539:198954774	2:198144539:198954774	2:198144539:198954774	2:198144539:198954774	2:198144539:198954774	2:198144539:198954774	2:198144539:198954774	2:198144539:198954774	2:198144539:198954774	2:198144539:198954774	2:198144539:198954774	2:198144539:198954774	2:198144539:198954774	2:198144539:198954774	2:198144539:198954774	2:198144539:198954774	2:198144539:198954774	2:198144539:198954774
2:199776050:201330648	rs1451488	199990107	3.85629e-10	2:199776050:200347991, 2:200628118:201254171	2:199776050:200305460, 2:200628118:201253956	2:199776050:201253956	2:199776050:201253956	2:199776050:200305460, 2:200628118:201253956	2:199776050:200347991, 2:200628118:201330648	2:199776050:200305460, 2:200628118:201253956	2:199776050:201254171	2:199776050:200305460, 2:200628118:201253956	2:199776050:201253956	2:199776050:200305460, 2:200628118:201253956	2:199776050:200305460, 2:200628118:201253956	2:199889554:201253956	2:199889554:201307773	2:199776050:201253956	2:199776050:201253956	2:199908378:200305460, 2:200628118:201293421	2:199776050:200305460, 2:200628118:201293421	2:199776050:200305460, 2:200628118:201293421	2:199776050:200305460, 2:200628118:201253956	2:199776050:201312797	2:199776050:200347991, 2:200628118:201253956	2:199776050:200305460, 2:200628118:201312797	2:199776050:201293421	2:199776050:201312797	2:199776050:201312797	2:199776050:200305460, 2:200628118:201312797	2:199776050:200305460, 2:200628118:201312797	2:199776050:200305460, 2:200628118:201312797	2:199776050:200305460, 2:200628118:201312797	2:199776050:200305460, 2:200628118:201312797	2:199776050:200305460, 2:200628118:201312797	2:199776050:200347991, 2:200628118:201293421	2:199776050:200305460, 2:200628118:201293421	2:199776050:201253956	2:199776050:201293421	2:199776050:200305460, 2:200628118:201253956	2:199776050:200305460, 2:200628118:201253956	2:199776050:200305460, 2:200628118:201253956	2:199776050:200305460, 2:200628118:201253956	2:199776050:200305460, 2:200628118:201312797	2:199776050:201312797	2:199776050:201309547	2:199776050:200347991, 2:200628118:201253956	2:199776050:200305460, 2:200628118:201253956	2:199776050:200305460, 2:200628118:201253956
2:212198935:212311744	rs3791710	212290048	0.00207189	2:212290048:212311744	2:212290048:212311744	2:212290048:212311744	2:212290048:212311744	2:212290048:212311744	2:212290048:212311744	2:212290048:212311744	2:212290048:212311744	2:212290048:212311744	2:212290048:212311744	2:212290048:212311744	2:212290048:212311744	2:212290048:212311744	2:212290048:212311744	2:212290048:212311744	2:212290048:212311744	2:212290048:212311744	2:212290048:212311744	2:212290048:212311744	2:212290048:212311744	2:212290048:212311744	2:212290048:212311744	2:212290048:212311744	2:212290048:212311744	2:212290048:212311744	2:212290048:212311744	2:212264560:212311744	2:212290048:212311744	2:212290048:212311744	2:212290048:212311744	2:212290048:212311744	2:212290048:212311744	2:212290048:212311744	2:212290048:212311744	2:212290048:212311744	2:212290048:212311744	2:212290048:212311744	2:212290048:212311744	2:212290048:212311744	2:212290048:212311744	2:212290048:212311744	2:212290048:212311744	2:212198935:212311744	2:212290048:212311744	2:212290048:212311744	2:212290048:212311744
2:213045240:213415737	rs4630706	213185645	0.00295142	2:213149749:213218396	2:213045240:213218396	2:213149749:213218396	2:213149749:213218396	2:213149749:213218396	2:213149749:213218396	2:213149749:213218396	2:213149749:213218396	2:213149749:213218396	2:213149749:213218396	2:213149749:213218396	2:213149749:213218396	2:213149749:213218396	2:213149749:213218396	2:213149749:213218396	2:213149749:213218396	2:213149749:213218396	2:213149749:213415737	2:213149749:213218396	2:213149749:213218396	2:213149749:213415737	2:213149749:213218396	2:213149749:213218396	2:213149749:213218396	2:213149749:213218396	2:213149749:213218396	2:213149749:213218396	2:213149749:213218396	2:213149749:213218396	2:213149749:213218396	2:213149749:213218396	2:213149749:213218396	2:213045240:213415737	2:213045240:213415737	2:213149749:213218396	2:213149749:213218396	2:213149749:213218396	2:213149749:213218396	2:213149749:213218396	2:213149749:213415737	2:213149749:213218396	2:213149749:213218396	2:213149749:213218396	2:213045240:213221038	2:213149749:213218396	2:213149749:213221038
2:215247715:215395041	rs4267506	215272589	0.00612236	NA	2:215247715:215395041	NA	NA	NA	NA	NA	2:215247715:215395041	NA	NA	2:215247715:215395041	NA	NA	NA	NA	NA	NA	NA	NA	NA	NA	NA	NA	NA	NA	NA	NA	NA	NA	NA	NA	NA	2:215247715:215395041	2:215247715:215395041	NA	NA	NA	NA	NA	NA	NA	NA	NA	NA	NA	2:215247715:215395041
2:225334070:225467840	rs72974238	225432470	4.38511e-05	2:225334070:225467840	2:225334070:225467840	2:225334070:225467840	2:225334070:225467840	2:225334070:225467840	2:225334070:225467840	2:225334070:225467840	2:225334070:225467840	2:225334070:225467840	2:225334070:225467840	2:225334070:225467840	2:225334070:225467840	2:225334070:225467840	2:225334070:225467840	2:225334070:225467840	2:225334070:225467840	2:225334070:225467840	2:225334070:225467840	2:225334070:225467840	2:225334070:225467840	2:225334070:225467840	2:225334070:225467840	2:225334070:225467840	2:225334070:225467840	2:225334070:225467840	2:225334070:225467840	2:225334070:225467840	2:225334070:225467840	2:225334070:225467840	2:225334070:225467840	2:225334070:225467840	2:225334070:225467840	2:225334070:225467840	2:225334070:225467840	2:225334070:225467840	2:225334070:225467840	2:225334070:225467840	2:225334070:225467840	2:225334070:225467840	2:225334070:225467840	2:225334070:225467840	2:225334070:225467840	2:225334070:225467840	2:225334070:225467840	2:225334070:225467840	2:225334070:225467840
2:228243905:228455593	rs73090178	228252768	0.000636258	NA	NA	2:228243905:228270280	NA	NA	NA	NA	2:228243905:228383905	2:228243905:228270280	2:228243905:228383905	NA	2:228243905:228270280	NA	NA	NA	NA	NA	NA	NA	NA	NA	NA	2:228243905:228270280	2:228243905:228270280	2:228243905:228270280	2:228243905:228270280	NA	NA	2:228243905:228455593	2:228243905:228455593	2:228243905:228455593	NA	NA	NA	2:228243905:228270280	2:228243905:228270280	2:228243905:228270280	2:228243905:228270280	NA	NA	2:228243905:228270280	2:228243905:228270280	NA	NA	NA	NA
2:233550961:233815353	rs778371	233743109	1.06821e-10	2:233550961:233815353	2:233550961:233815353	2:233550961:233815353	2:233550961:233815353	2:233550961:233815353	2:233550961:233815353	2:233550961:233815353	2:233550961:233815353	2:233550961:233815353	2:233550961:233815353	2:233550961:233815353	2:233550961:233815353	2:233550961:233815353	2:233550961:233815353	2:233550961:233815353	2:233550961:233815353	2:233550961:233815353	2:233550961:233815353	2:233550961:233815353	2:233550961:233815353	2:233550961:233815353	2:233550961:233815353	2:233550961:233815353	2:233550961:233815353	2:233550961:233815353	2:233550961:233815353	2:233550961:233815353	2:233550961:233815353	2:233550961:233815353	2:233550961:233815353	2:233550961:233815353	2:233550961:233815353	2:233550961:233815353	2:233550961:233815353	2:233550961:233815353	2:233550961:233815353	2:233550961:233810762	2:233550961:233815353	2:233550961:233815353	2:233550961:233815353	2:233550961:233815353	2:233550961:233815353	2:233550961:233815353	2:233550961:233815353	2:233550961:233815353	2:233550961:233810762
3:2436014:2576606	rs17194490	2547786	9.99566e-06	3:2436014:2562416	3:2436014:2562416	3:2436014:2562416	3:2436014:2562416	3:2436014:2562416	3:2436014:2562416	3:2436014:2562416	3:2436014:2562416	3:2436014:2562416	3:2436014:2562416	3:2436014:2562416	3:2436014:2562416	3:2436014:2562416	3:2436014:2562416	3:2436014:2562416	3:2436014:2576606	3:2436014:2562416	3:2436014:2562416	3:2436014:2576606	3:2436014:2576606	3:2436014:2562416	3:2436014:2562416	3:2436014:2562416	3:2436014:2562416	3:2436014:2562416	3:2436014:2562416	3:2436014:2562416	3:2436014:2562416	3:2436014:2562416	3:2436014:2562416	3:2436014:2562416	3:2436014:2562416	3:2436014:2562416	3:2436014:2562416	3:2436014:2562416	3:2436014:2562416	3:2436014:2562416	3:2436014:2562416	3:2436014:2562416	3:2436014:2562416	3:2436014:2562416	3:2436014:2562416	3:2436014:2562416	3:2436014:2562416	3:2436014:2562416	3:2436014:2562416
3:16740695:17888256	rs12489270	16875823	3.85855e-05	3:16761693:17888256	3:16761693:17888256	3:16761693:17888256	3:16761693:17888256	3:16761693:17888256	3:16761693:17888256	3:16761693:17888256	3:16761693:17888256	3:16819132:17888256	3:16819132:17888256	3:16819132:17888256	3:16761693:17888256	3:16819132:17888256	3:16819132:17888256	3:16819132:17888256	3:16761693:17888256	3:16819132:17888256	3:16761693:17888256	3:16819132:17888256	3:16740695:17888256	3:16761693:17888256	3:16761693:17888256	3:16761693:17888256	3:16819132:17888256	3:16819132:17888256	3:16819132:17888256	3:16819132:17888256	3:16819132:17888256	3:16819132:17888256	3:16761693:17888256	3:16761693:17888256	3:16761693:17888256	3:16819132:17888256	3:16819132:17888256	3:16761693:17888256	3:16819132:17888256	3:16761693:17888256	3:16761693:17888256	3:16761693:17888256	3:16819132:17888256	3:16819132:17888256	3:16761693:17888256	3:16819132:17888256	3:16761693:17888256	3:16819132:17888256	3:16819132:17888256
3:19986505:20054522	rs13324769	20001884	0.00940393	NA	NA	NA	NA	NA	NA	NA	3:19986505:20054522	NA	NA	NA	NA	NA	NA	NA	NA	NA	NA	NA	NA	NA	NA	NA	NA	NA	NA	NA	NA	NA	NA	NA	NA	NA	NA	NA	NA	NA	NA	NA	NA	NA	NA	NA	NA	NA	NA
3:24499560:24561531	rs10490840	24554704	0.00222474	NA	NA	NA	NA	3:24499560:24536484	NA	NA	NA	NA	NA	NA	NA	NA	3:24538986:24561531	NA	3:24499560:24561531	NA	NA	NA	NA	3:24538986:24561531	NA	NA	NA	NA	NA	NA	NA	NA	NA	NA	NA	NA	NA	NA	NA	NA	NA	NA	NA	NA	NA	NA	NA	3:24499560:24536484	NA
3:29764676:30118503	rs1371835	29789353	0.000996171	3:29784901:30118503	3:29784901:30118503	3:29784901:30118503	3:29784901:30118503	3:29784901:30118503	3:29784901:30118503	3:29784901:30118503	3:29784901:30118503	3:29784901:30118503	3:29784901:30118503	3:29784901:30118503	3:29784901:30118503	3:29784901:30118503	3:29784901:30118503	3:29784901:30118503	3:29784901:30118503	3:29784901:30118503	3:29784901:30118503	3:29784901:30118503	3:29784901:30118503	3:29784901:30118503	3:29784901:30118503	3:29784901:30118503	3:29784901:30118503	3:29789353:30118503	3:29789353:30118503	3:29764676:30118503	3:29764676:30118503	3:29784901:30118503	3:29764676:30118503	3:29784901:30118503	3:29784901:30118503	3:29784901:30118503	3:29784901:30118503	3:29784901:30118503	3:29784901:30118503	3:29784901:30118503	3:29784901:30118503	3:29784901:30118503	3:29784901:30118503	3:29784901:30118503	3:29784901:30118503	3:29789353:30118503	3:29784901:30118503	3:29784901:30118503	3:29784901:30118503
3:34421988:34541170	rs6792526	34483336	0.00657534	NA	NA	NA	NA	NA	NA	NA	3:34421988:34541170	NA	NA	NA	NA	NA	NA	NA	NA	NA	NA	NA	NA	NA	NA	NA	NA	NA	NA	NA	NA	NA	NA	NA	NA	NA	NA	NA	NA	NA	NA	NA	NA	NA	NA	NA	NA	NA	NA
3:35286114:35482722	rs77119387	35443612	0.00210942	NA	NA	NA	NA	NA	NA	NA	3:35286114:35482722	3:35286114:35482722	3:35286114:35482722	NA	NA	NA	NA	NA	NA	NA	NA	NA	NA	NA	NA	NA	NA	NA	NA	NA	NA	NA	NA	NA	NA	3:35349154:35482722	NA	NA	NA	NA	NA	NA	NA	NA	NA	NA	NA	NA	NA
3:36834099:36945794	rs9876421	36848316	1.12961e-06	3:36834099:36945794	3:36834099:36945794	3:36834099:36945794	3:36834099:36945794	3:36834099:36945794	3:36834099:36945794	3:36834099:36945794	3:36834099:36945794	3:36834099:36945794	3:36834099:36945794	3:36834099:36945794	3:36834099:36945794	3:36834099:36945794	3:36834099:36945794	3:36834099:36945794	3:36834099:36945794	3:36834099:36945794	3:36834099:36945794	3:36834099:36945794	3:36834099:36945794	3:36834099:36945794	3:36834099:36945794	3:36834099:36945794	3:36834099:36945794	3:36834099:36945794	3:36834099:36945794	3:36834099:36945794	3:36834099:36945794	3:36834099:36945794	3:36834099:36945794	3:36834099:36945794	3:36834099:36945794	3:36834099:36945794	3:36834099:36945794	3:36834099:36945794	3:36834099:36945794	3:36834099:36945794	3:36834099:36945794	3:36834099:36945794	3:36834099:36945794	3:36834099:36945794	3:36834099:36945794	3:36834099:36945794	3:36834099:36945794	3:36834099:36945794	3:36834099:36945794
3:37528232:37824301	rs76683343	37709481	0.00816571	NA	NA	NA	NA	NA	NA	NA	NA	NA	NA	NA	NA	NA	3:37528232:37824301	NA	NA	NA	NA	NA	NA	NA	NA	NA	NA	NA	NA	NA	NA	NA	NA	NA	NA	NA	NA	NA	NA	NA	NA	NA	NA	NA	NA	NA	NA	NA	NA
3:37886552:37993633	rs71323641	37952542	0.00400201	NA	NA	NA	NA	NA	NA	NA	NA	NA	NA	NA	NA	NA	NA	NA	NA	NA	NA	3:37908495:37993633	NA	NA	NA	NA	NA	3:37908495:37993633	NA	3:37908495:37993633	3:37908495:37993633	NA	3:37908495:37993633	NA	NA	NA	NA	NA	NA	NA	NA	NA	NA	NA	3:37908495:37993633	3:37886552:37977746	NA	NA	NA
3:45305579:45342929	rs76952894	45339907	0.00478623	NA	NA	NA	NA	NA	NA	NA	NA	NA	NA	3:45305579:45342929	3:45305579:45342929	NA	NA	NA	NA	NA	NA	3:45305579:45342929	NA	3:45305579:45342929	NA	NA	3:45305579:45342929	NA	NA	NA	NA	NA	NA	NA	NA	3:45305579:45342929	3:45305579:45342929	NA	NA	NA	NA	NA	NA	NA	NA	NA	3:45305579:45342929	NA	NA
3:48446237:49314960	rs9878063	48678971	0.0080899	NA	NA	NA	NA	NA	NA	NA	NA	NA	NA	NA	NA	NA	NA	NA	NA	NA	NA	NA	NA	NA	NA	NA	NA	NA	NA	NA	NA	NA	NA	NA	NA	NA	NA	NA	NA	NA	NA	NA	3:48446237:49314960	NA	NA	NA	NA	NA	NA
3:49897830:50209053	rs2624847	50174197	0.00356474	NA	NA	NA	NA	NA	NA	NA	NA	NA	NA	NA	NA	NA	NA	NA	NA	NA	NA	NA	NA	NA	NA	NA	NA	NA	NA	NA	NA	NA	3:49897830:50209053	NA	NA	NA	NA	NA	NA	NA	NA	NA	NA	NA	NA	NA	NA	NA	NA
3:50329826:50525154	rs11917680	50471408	0.00386824	NA	NA	NA	NA	NA	NA	NA	NA	NA	NA	NA	NA	NA	NA	NA	NA	NA	NA	NA	NA	NA	3:50329826:50525154	NA	NA	3:50329826:50525154	3:50329826:50525154	3:50329826:50505395	3:50329826:50505395	NA	NA	NA	3:50329826:50525154	NA	3:50329826:50525154	NA	NA	NA	NA	NA	NA	3:50329826:50505395	NA	3:50329826:50505395	NA	NA	NA
3:52214640:53542004	rs2710323	52815905	3.23773e-12	3:52217088:53539241	3:52217088:53542004	3:52217088:53542004	3:52217088:53539241	3:52217088:53539241	3:52217088:53539241	3:52217088:53539241	3:52217088:53542004	3:52217088:53539241	3:52217088:53539241	3:52217088:53542004	3:52217088:53542004	3:52217088:53542004	3:52217088:53542004	3:52217088:53542004	3:52217088:53542004	3:52217088:53542004	3:52214640:53539241	3:52217088:53542004	3:52217088:53542004	3:52217088:53542004	3:52217088:53539241	3:52217088:53539241	3:52217088:53539241	3:52217088:53539241	3:52217088:53539241	3:52217088:53539241	3:52217088:53539241	3:52217088:53542004	3:52217088:53539241	3:52217088:53539241	3:52217088:53539241	3:52217088:53539241	3:52217088:53539241	3:52217088:53539241	3:52217088:53539241	3:52217088:53539241	3:52217088:53542004	3:52217088:53539241	3:52217088:53539241	3:52217088:53539241	3:52217088:53539241	3:52217088:53539241	3:52217088:53539241	3:52217088:53539241	3:52217088:53542004
3:60276722:60347135	rs9813516	60293004	0.000281801	3:60287845:60293004	3:60287845:60293004	3:60276722:60347135	3:60287845:60347135	3:60287845:60347135	3:60287845:60293004	3:60287845:60293004	3:60287845:60293004	3:60287845:60293004	3:60287845:60293004	3:60287845:60293004	3:60287845:60293004	3:60287845:60293004	3:60287845:60293004	3:60287845:60293004	3:60287845:60293004	3:60287845:60293004	3:60287845:60293004	3:60287845:60293004	3:60276722:60303504	3:60287845:60293004	3:60287845:60293004	3:60287845:60293004	3:60287845:60293004	3:60287845:60293004	3:60287845:60293004	3:60287845:60347135	3:60287845:60293004	3:60287845:60293004	3:60287845:60293004	3:60287845:60293004	3:60287845:60293004	3:60287845:60293004	3:60287845:60293004	3:60287845:60293004	3:60287845:60293004	3:60287845:60293004	3:60287845:60347122	3:60287845:60293004	3:60287845:60293004	3:60287845:60293004	3:60287845:60293004	3:60287845:60347122	3:60287845:60347135	3:60287845:60293004	3:60287845:60347122
3:63792668:64205332	rs704364	63874734	1.90832e-05	3:63823014:64003983	3:63823014:64205332	3:63823014:64205332	3:63823014:64003983	3:63823014:64003983	3:63823014:64003983	3:63823014:64003983	3:63823014:64205332	3:63823014:64003983	3:63823014:64003983	3:63823014:64003983	3:63823014:64003983	3:63792668:64003983	3:63792668:64008510	3:63823014:64205332	3:63823014:64003983	3:63823014:64003983	3:63823014:64003983	3:63823014:64003983	3:63823014:64003983	3:63823014:64003983	3:63823014:64003983	3:63823014:64205332	3:63823014:64205332	3:63823014:64003983	3:63823014:64003983	3:63823014:64003983	3:63823014:64003983	3:63823014:64003983	3:63823014:64003983	3:63823014:64003983	3:63823014:64003983	3:63823014:64003983	3:63823014:64003983	3:63823014:64003983	3:63823014:64003983	3:63823014:64003983	3:63823014:64003983	3:63792668:64003983	3:63823014:64003983	3:63823014:64003983	3:63823014:64205332	3:63823014:64205332	3:63823014:64205332	3:63823014:64003983	3:63823014:64003983
3:71248393:71611630	rs57929572	71563561	0.000188519	3:71481192:71611630	3:71481192:71611630	3:71481192:71611630	3:71481192:71611630	3:71481192:71611630	3:71481192:71611630	3:71481192:71611630	3:71481192:71611630	3:71481192:71611630	3:71481192:71611630	3:71481192:71611630	3:71481192:71611630	3:71481192:71611630	3:71481192:71611630	3:71248393:71611630	3:71248393:71611630	3:71481192:71611630	3:71481192:71611630	3:71481192:71611630	3:71481192:71611630	3:71481192:71611630	3:71481192:71611630	3:71481192:71611630	3:71248393:71611630	3:71248393:71611630	3:71248393:71611630	3:71248393:71611630	3:71248393:71611630	3:71481192:71611630	3:71481192:71611630	3:71481192:71611630	3:71481192:71611630	3:71481192:71611630	3:71481192:71611630	3:71481192:71611630	3:71481192:71611630	3:71481192:71611630	3:71481192:71611630	3:71481192:71611630	3:71481192:71611630	3:71481192:71611630	3:71481192:71611630	3:71481192:71611630	3:71481192:71611630	3:71481192:71611630	3:71481192:71611630
3:80395885:81077325	rs4395368	80438727	0.00142155	NA	NA	3:80395885:81077046	3:80395885:81077046	3:80395885:81077046	NA	NA	NA	NA	NA	3:80416552:81077046	NA	3:80395885:81077046	3:80395885:81077046	NA	NA	3:80395885:81077325	3:80395885:81077046	NA	NA	3:80416552:81077046	3:80395885:81077046	NA	3:80395885:81077046	3:80395885:81077046	3:80395885:81077046	3:80395885:81077046	3:80395885:81077046	3:80395885:81077046	3:80395885:81077046	3:80395885:81077046	3:80395885:81077046	NA	NA	3:80416552:81077046	NA	NA	NA	3:80416552:81077046	3:80416552:81077046	3:80395885:81077046	3:80395885:81077046	NA	3:80450582:81077325	3:80416552:81077046	NA
3:107187344:107551521	rs167924	107379837	0.000476158	3:107237696:107542894	3:107237696:107542894	3:107237696:107542894	3:107237696:107542894	3:107237696:107542894	3:107237696:107542894	3:107237696:107542894	3:107237696:107542894	3:107237696:107542894	3:107237696:107542894	3:107187344:107542894	3:107237696:107542894	3:107237696:107542894	3:107237696:107542894	3:107237696:107542894	3:107237696:107542894	3:107237696:107542894	3:107237696:107542894	3:107237696:107542894	3:107237696:107542894	3:107237696:107542894	3:107237696:107542894	3:107237696:107542894	3:107237696:107542894	3:107187344:107551521	3:107187344:107542894	3:107237696:107542894	3:107237696:107542894	3:107237696:107542894	3:107237696:107542894	3:107237696:107542894	3:107237696:107542894	3:107237696:107542894	3:107237696:107542894	3:107237696:107542894	3:107237696:107542894	3:107237696:107542894	3:107237696:107542894	3:107237696:107542894	3:107237696:107542894	3:107187344:107542894	3:107237696:107542894	3:107237696:107542894	3:107237696:107542894	3:107237696:107542894	3:107237696:107542894
3:117493964:117822149	rs62264768	117642924	0.000348237	3:117493964:117820386	3:117493964:117820386	3:117493964:117822149	3:117493964:117820386	3:117493964:117820386	3:117493964:117820386	3:117493964:117820386	3:117493964:117820386	3:117493964:117820386	3:117493964:117820386	3:117493964:117820386	3:117493964:117820386	3:117493964:117820386	3:117493964:117822149	3:117493964:117822149	3:117493964:117820386	3:117493964:117820386	3:117493964:117820386	3:117493964:117822149	3:117493964:117820386	3:117493964:117820386	3:117493964:117822149	3:117493964:117822149	3:117493964:117820386	3:117493964:117820386	3:117493964:117820386	3:117493964:117820386	3:117493964:117820386	3:117493964:117820386	3:117493964:117820386	3:117493964:117820386	3:117493964:117820386	3:117493964:117820386	3:117493964:117820386	3:117493964:117822149	3:117493964:117822149	3:117493964:117820386	3:117493964:117820386	3:117493964:117822149	3:117493964:117822149	3:117493964:117822149	3:117493964:117820386	3:117493964:117820386	3:117493964:117820386	3:117493964:117820386	3:117493964:117822149
3:135468347:136709924	rs7634476	136398387	8.07383e-06	3:135814009:136615268	3:135814009:136615268	3:135621417:136709924	3:135814009:136615268	3:135814009:136615268	3:135468347:136615268	3:135814009:136615268	3:135814009:136615268	3:135814009:136615268	3:135814009:136615268	3:135814009:136615268	3:135814009:136615268	3:135798658:136615268	3:135798658:136615268	3:135798658:136615268	3:135814009:136615268	3:135798658:136615268	3:135621417:136615268	3:135798658:136615268	3:135814009:136615268	3:135814009:136615268	3:135814009:136615268	3:135621417:136615268	3:135814009:136615268	3:135621417:136615268	3:135621417:136615268	3:135621417:136615268	3:135621417:136615268	3:135621417:136615268	3:135621417:136615268	3:135814009:136615268	3:135814009:136615268	3:135798658:136615268	3:135814009:136615268	3:135621417:136615268	3:135814009:136615268	3:135814009:136615268	3:135814009:136615268	3:135814009:136615268	3:135814009:136615268	3:135814009:136615268	3:135621417:136615268	3:135798658:136615268	3:135798658:136615268	3:135814009:136615268	3:135621417:136615268
3:160641688:161139566	rs460165	161087710	0.00963729	NA	NA	NA	NA	NA	3:160641688:161139566	NA	NA	NA	NA	NA	NA	NA	NA	NA	NA	NA	NA	NA	NA	NA	NA	NA	NA	NA	NA	NA	NA	NA	NA	NA	NA	NA	NA	NA	NA	NA	NA	NA	NA	NA	NA	NA	NA	NA	NA
3:161394234:161520740	rs308697	161487491	0.000786699	3:161406642:161493361	3:161406642:161493361	3:161406642:161493361	3:161406642:161493361	3:161406642:161493361	3:161394234:161493361	3:161406642:161493361	3:161406642:161493361	3:161406642:161493361	3:161406642:161493361	3:161406642:161493361	3:161406642:161493361	3:161406642:161493361	3:161406642:161493361	3:161406642:161493361	3:161406642:161520740	3:161406642:161493361	3:161406642:161493361	3:161406642:161493361	3:161406642:161493361	3:161406642:161493361	3:161406642:161493361	3:161406642:161493361	3:161406642:161493361	3:161406642:161493361	3:161406642:161493361	3:161406642:161493361	3:161406642:161493361	3:161406642:161493361	3:161406642:161493361	3:161406642:161493361	3:161406642:161493361	3:161406642:161493361	3:161406642:161493361	3:161406642:161493361	3:161406642:161493361	3:161406642:161493361	3:161406642:161493361	3:161406642:161493361	3:161406642:161493361	3:161406642:161493361	3:161406642:161493361	3:161406642:161493361	3:161406642:161493361	3:161406642:161493361	3:161406642:161493361
3:177346889:177422954	rs11914360	177372907	0.00389824	NA	NA	NA	NA	NA	NA	NA	NA	NA	NA	NA	NA	NA	NA	NA	NA	NA	NA	NA	NA	NA	NA	NA	NA	NA	NA	NA	NA	NA	NA	NA	NA	NA	NA	NA	NA	3:177346889:177422954	NA	NA	NA	NA	NA	NA	NA	NA	NA
3:180012027:181245594	rs7647398	180733150	2.33922e-07	3:180524764:181245594	3:180524764:181245594	3:180102330:181245594	3:180524764:181245594	3:180102330:181245594	3:180524764:181245594	3:180524764:181245594	3:180524764:181245594	3:180524764:181245594	3:180524764:181245594	3:180524764:181245594	3:180524764:181245594	3:180524764:181245594	3:180524764:181245594	3:180012027:181245594	3:180524764:181245594	3:180524764:181245594	3:180524764:181245594	3:180524764:181245594	3:180524764:181245594	3:180524764:181245594	3:180524764:181245594	3:180524764:181245594	3:180524764:181245594	3:180524764:181245594	3:180524764:181245594	3:180524764:181245594	3:180524764:181245594	3:180524764:181245594	3:180524764:181245594	3:180524764:181245594	3:180524764:181245594	3:180102330:181245594	3:180524764:181245594	3:180524764:181245594	3:180524764:181245594	3:180102330:181245594	3:180524764:181245594	3:180524764:181245594	3:180524764:181245594	3:180524764:181245594	3:180524764:181245594	3:180524764:181245594	3:180524764:181245594	3:180524764:181245594	3:180524764:181245594
3:185623175:185684861	rs10937232	185676165	0.00309686	3:185675608:185681400	3:185675608:185681400	3:185623175:185681400	3:185623175:185681400	3:185675608:185681400	3:185675608:185681400	3:185675608:185681400	3:185675608:185681400	3:185675608:185681400	3:185675973:185677613	3:185675608:185681400	3:185675973:185677613	3:185675608:185681400	3:185623175:185681400	3:185675608:185681400	3:185675608:185684861	3:185675608:185681400	3:185675608:185681400	3:185675608:185681400	3:185675608:185681400	3:185675608:185681400	3:185675608:185681400	3:185675608:185681400	3:185675608:185681400	3:185675608:185681400	3:185675608:185681400	3:185675608:185681400	3:185675608:185681400	3:185675608:185681400	3:185675608:185681400	3:185675608:185681400	3:185675608:185681400	3:185675608:185681400	3:185675608:185681400	3:185675608:185681400	3:185675608:185681400	3:185675608:185681400	3:185675608:185681400	3:185675608:185681400	3:185675608:185681400	3:185675608:185681400	3:185675608:185681400	3:185675608:185681400	3:185675608:185681400	3:185675608:185681400	3:185675608:185681400
3:187994802:187997616	rs79650876	187997616	0.00405876	NA	NA	NA	NA	NA	NA	NA	NA	NA	NA	NA	NA	NA	NA	3:187994802:187997616	3:187994802:187997616	NA	NA	3:187994802:187997616	3:187994802:187997616	NA	NA	NA	NA	NA	NA	NA	NA	NA	NA	NA	NA	NA	NA	3:187994802:187997616	NA	NA	NA	NA	NA	NA	NA	NA	NA	3:187994802:187997616	3:187994802:187997616
3:196798274:197023750	rs447337	196957032	0.00842805	NA	NA	NA	NA	NA	3:196798274:197023750	NA	NA	NA	NA	NA	NA	NA	NA	NA	NA	NA	NA	NA	NA	NA	NA	NA	NA	NA	NA	NA	NA	NA	NA	NA	NA	NA	NA	NA	NA	NA	NA	NA	NA	NA	NA	NA	NA	NA	NA
4:700032:729603	rs35734242	706700	0.000981258	4:700032:729603	4:700032:729603	4:700032:729603	4:700032:729603	4:700032:729603	4:700032:729603	4:700032:729603	4:700032:729603	4:700032:729603	4:700032:729603	4:700032:729603	4:700032:729603	4:700032:729603	4:700032:729603	4:700032:729603	4:700032:729603	4:700032:729603	4:700032:729603	4:700032:729603	4:700032:729603	4:700032:729603	4:700032:729603	4:700032:729603	4:700032:729603	4:700032:729603	4:700032:729603	4:700032:729603	4:700032:729603	4:700032:729603	4:700032:729603	4:700032:729603	4:700032:729603	4:700032:729603	4:700032:729603	4:700032:729603	4:700032:729603	4:700032:729603	4:700032:729603	4:700032:729603	4:700032:729603	4:700032:729603	4:700032:729603	4:700032:729603	4:700032:729603	4:700032:729603	4:700032:729603
4:19550912:19591005	rs55863338	19591005	0.00442486	NA	NA	NA	NA	4:19550912:19591005	NA	NA	NA	NA	NA	NA	NA	NA	NA	NA	NA	NA	NA	NA	NA	NA	NA	NA	NA	NA	NA	NA	NA	NA	NA	NA	NA	NA	NA	NA	NA	NA	NA	NA	NA	NA	NA	NA	NA	NA	NA
4:23366446:23443426	rs215412	23423586	1.24766e-05	4:23366446:23443426	4:23366446:23443426	4:23366446:23443426	4:23366446:23443426	4:23366446:23443426	4:23366446:23443426	4:23366446:23443426	4:23366446:23443426	4:23366446:23443426	4:23366446:23443426	4:23366446:23443426	4:23366446:23443426	4:23366446:23443426	4:23366446:23443426	4:23366446:23443426	4:23366446:23443426	4:23366446:23443426	4:23366446:23443426	4:23366446:23443426	4:23366446:23443426	4:23366446:23443426	4:23366446:23443426	4:23366446:23443426	4:23366446:23443426	4:23366446:23443426	4:23366446:23443426	4:23366446:23443426	4:23366446:23443426	4:23366446:23443426	4:23366446:23443426	4:23366446:23443426	4:23366446:23443426	4:23366446:23443426	4:23366446:23443426	4:23366446:23443426	4:23366446:23443426	4:23366446:23443426	4:23366446:23443426	4:23366446:23443426	4:23366446:23443426	4:23366446:23443426	4:23366446:23443426	4:23366446:23443426	4:23366446:23443426	4:23366446:23443426	4:23366446:23443426
4:26783453:26812737	rs6825268	26783453	0.00581117	NA	NA	NA	NA	NA	NA	NA	NA	NA	NA	NA	NA	4:26783453:26812737	4:26783453:26812737	4:26783453:26812737	NA	NA	NA	NA	NA	NA	NA	NA	NA	NA	NA	NA	NA	NA	NA	NA	NA	NA	NA	NA	4:26783453:26812737	NA	NA	NA	NA	NA	NA	NA	NA	NA	NA
4:30596040:31204950	rs12513276	30827380	0.000830228	4:30596040:31204950	4:30596040:31204950	4:30596040:31204950	4:30596040:31204950	4:30596040:31204950	4:30596040:31204950	4:30796241:30895570, 4:31162143:31204950	4:30596040:31204950	4:30596040:31204950	4:30596040:31204950	4:30596040:31204950	4:30596040:31204950	4:30596040:31204950	4:30596040:31204950	4:30596040:31204950	4:30596040:31204950	4:30596040:31204950	4:30596040:31204950	4:30796241:31204950	4:30596040:31204950	4:30596040:31204950	4:30596040:31204950	4:30596040:31204950	4:30596040:31204950	4:30596040:31204950	4:30596040:31204950	4:30596040:31204950	4:30596040:31204950	4:30596040:31204950	4:30596040:31204950	4:30596040:31204950	4:30596040:31204950	4:30596040:31204950	4:30596040:31204950	4:30796241:31204950	4:30796241:31204950	4:30596040:31204950	4:30596040:31204950	4:30596040:31204950	4:30596040:31204950	4:30596040:31204950	4:30596040:31204950	4:30596040:31204950	4:30596040:31204950	4:30596040:31204950	4:30596040:31204950
4:33644431:34317299	rs11941822	34127755	0.00222917	NA	4:33644431:34317299	NA	NA	NA	4:33644431:34317299	NA	NA	NA	NA	NA	NA	NA	NA	4:33644431:34317299	NA	4:33644431:34317299	4:33644431:34317299	4:33644431:34317299	4:33644431:34317299	NA	NA	NA	NA	NA	NA	NA	NA	NA	4:33644431:34317299	NA	4:33644431:34317299	NA	NA	NA	NA	NA	NA	NA	NA	NA	NA	NA	NA	NA	NA
4:37230871:37251630	rs35870167	37248811	0.00159676	NA	NA	NA	NA	NA	NA	NA	NA	NA	NA	NA	NA	NA	NA	NA	NA	NA	NA	NA	NA	NA	NA	NA	NA	NA	NA	NA	NA	NA	NA	NA	NA	4:37230871:37251630	NA	4:37230871:37251630	NA	NA	NA	NA	NA	NA	NA	NA	NA	4:37230871:37251630	4:37230871:37251630
4:47213165:47278303	rs4594699	47264659	0.00240365	NA	NA	NA	NA	NA	NA	NA	NA	NA	NA	NA	NA	NA	NA	NA	NA	NA	NA	NA	NA	NA	NA	NA	NA	NA	NA	NA	NA	NA	NA	NA	NA	NA	NA	NA	NA	4:47213165:47278303	NA	NA	NA	NA	NA	NA	NA	NA	NA
4:54963756:55037275	rs2278142	54967709	0.00992412	NA	4:54963756:55037275	NA	NA	NA	NA	NA	NA	NA	NA	NA	NA	NA	NA	NA	NA	NA	NA	NA	NA	NA	NA	NA	NA	NA	NA	NA	NA	NA	NA	NA	NA	NA	NA	NA	NA	NA	NA	NA	NA	NA	NA	NA	NA	NA	NA
4:80186915:80221446	rs6848123	80203425	0.000384876	4:80186915:80221215	4:80186915:80221215	4:80186915:80221215	4:80186915:80221215	NA	4:80186915:80221446	NA	4:80186915:80221446	NA	NA	4:80186915:80221446	4:80186915:80221446	4:80186915:80221446	4:80186915:80221215	4:80186915:80221215	4:80186915:80221215	NA	NA	NA	4:80186915:80221446	4:80186915:80221446	4:80186915:80221215	4:80186915:80221446	4:80186915:80221215	NA	4:80186915:80221446	4:80186915:80221446	4:80186915:80221215	4:80186915:80221446	NA	4:80186915:80221215	4:80186915:80221215	NA	NA	NA	NA	NA	NA	4:80186915:80221215	4:80186915:80221215	4:80186915:80221446	4:80186915:80221446	NA	4:80186915:80221215	4:80186915:80221446	4:80186915:80221215
[truncated: 282 more rows]
[truncated: 2 more columns]

## Sheet: Table S4
Table S4. Distinct loci associated with schizophrenia conditioned on white matter λ1.
[truncated: 435 more rows]
[truncated: 2 more columns]

## Sheet: Table S5
Table S5. Distinct loci associated with schizophrenia conditioned on white matter λ2.
[truncated: 398 more rows]
[truncated: 2 more columns]

## Sheet: Table S6
Table S6. Distinct loci associated with schizophrenia conditioned on white matter λ3.
[truncated: 393 more rows]
[truncated: 2 more columns]

## Sheet: Table S7
Table S7. Distinct loci associated with white matter fractional anisotropy conditioned on schizophrenia.
[truncated: 483 more rows]
[truncated: 2 more columns]

## Sheet: Table S8
Table S8. Distinct loci associated with white matter mean diffusivity conditioned on schizophrenia.
[truncated: 407 more rows]
[truncated: 2 more columns]

## Sheet: Table S9
Table S9. Distinct loci associated with white matter λ1 conditioned on schizophrenia.
[truncated: 498 more rows]
[truncated: 2 more columns]

[truncated: 45 more sheets: Table S10, Table S11, Table S12, Table S13, Table S14, Table S15, Table S16, Table S17, Table S18, Table S19, Table S20, Table S21, Table S22, Table S23, Table S24, Table S25, Table S26, Table S27, Table S28, Table S29 …]
